# Supplementary material for: Conservation and divergence of related neuronal lineages in the Drosophila central brain
Source: eLife. 2020 Apr 7;9:e53518. doi: 10.7554/eLife.53518 (PMC7173964; doi:10.7554/eLife.53518)
Supplement: Figure 12—source data 1. [file elife-53518-fig12-data1.csv]

	ALv1_P01(SEZ)	ALv1_P02(DA1)	ALv1_P03(VL1)	ALv1_P04(VA1lm)	ALv1_P05(VA1d)	ALv1_P06(DM1,4)	ALv1_P08(VL2p)	ALv1_P09(DP1l,VL2p)	ALv1_P10(v)	ALv1_P11(a)	ALv1_P12(a)	ALv1_P13(dp,va)	ALv1_P14(p)	ALv1_P15(p)	ALv1_P16(a)	ALv1_P17(p)	ALv1_P18(da)	ALv1_P19(v)	ALv1_P20(dp)	ALv1_P21(d)	ALv1_P22(d)	ALv1_P23(dp)	ALv1_P24(dp)	ALv1_P25(dp)	ALv1_P26(da)	ALv1_P27(da)	ALv1_P28(da)	ALv1_P29(vp)	ALv1_P30(vp,d)	ALv1_P31(a)	ALv1_P32(da)	ALv1_P33(d)	ALv1_P34(v)	ALv1_P35(p)	ALv1_P36(a)	ALv1_P37(vp)	ALv1_P38(p)	ALv1_P39(v)	ALv1_P40(v)	ALv1_P41(p)	ALv1_P42(d)	ALv1_P43(SMP)	ALv1_P44(SLP)	ALv1_P45(SEZ)	ALv1_P46(Calyx)	AOTUv1A_H01(CRE)	AOTUv1A_P01(CRE)	AOTUv1A_P02(CRE)	AOTUv1A_P03(CRE)
ALv1_P01(SEZ)	1.0	-0.6950311765	-0.5505728243	-0.6223854512	-0.8815881434999999	-0.8155147813	-0.6424821396	-0.5910096319	-0.948283029	-0.9332980406	-0.8875559048999999	-0.682523735	-0.8899790851	-0.8561301952	-0.8218497015	-0.8486274205	-0.8242074102	-0.8134438657999999	-0.8217153640000001	-1.3195314759999999	-0.7443638604999999	-0.8374863852	-0.8441110307999999	-0.7004186724	-0.7589139285	-0.8591845917	-0.7842705801000001	-0.7080311039	-0.7768009383	-0.7371809782	-0.5601625046	-0.7079704977	-0.7162459165	-0.7013031567	-0.5662071887	-0.3949617055	-0.815419454	-0.8254389494	-0.8704609527	-0.8624551102	-0.8209674709999999	-0.852787251	-0.9097071151	-0.09006651493	-0.8153803824	-1.287101093	-1.3653216769999998	-1.1941782	-1.3595352090000001
ALv1_P02(DA1)	-0.6950311765	1.0	0.007257660279	0.3661671884	0.1600254383	-0.35432893590000003	0.1814016124	0.2147666896	-0.02372919912	0.334780292	0.02491338817	-0.170450023	-0.3826036697	-0.34781195719999997	0.1472024709	-0.2034539677	0.058980091789999994	-0.2536093765	-0.28886296629999997	-1.303287945	-0.0385020933	-0.1548003974	-0.1159583458	-0.008583397004	0.2078861693	0.07805199491	0.132446385	-0.1376779421	-0.07697357825000001	-0.04036073932	-0.07636341748	-0.07469114616	-0.273251099	0.1344045981	0.03976192594	-0.06992328335	-0.004563799699000001	-0.07829407585	-0.2444809353	-0.33456315010000004	-0.5101697914	-0.2451254523	-0.3806300542	-0.4739310981	-0.2632200668	-1.2809873520000001	-1.267217692	-1.241030247	-1.329643556
ALv1_P03(VL1)	-0.5505728243	0.007257660279	1.0	0.07245736121	0.0225096869	-0.29302870059999997	0.22264905149999997	0.2801570425	-0.107567775	-0.08770429974999999	0.20769696350000003	0.01749496161	-0.3304265536	-0.3268145196	0.10682903960000001	-0.2396615466	-0.07508672341	-0.1946351902	-0.2248885138	-1.324801729	-0.19840685379999998	-0.270617382	-0.17841542079999997	-0.1987199614	0.05330118574	-0.08443923231	-0.06881840472	-0.06995930681	-0.113468424	-0.06873979363	0.041916515019999996	-0.1439242171	-0.24999367260000002	0.1985890244	0.3006747671	0.2367874845	0.03367113872	0.01422465495	-0.1993077705	-0.3398807033	-0.48638434350000004	-0.1747129365	-0.2612523389	-0.4722174511	-0.3529888328	-1.3341552890000001	-1.332130137	-1.272265439	-1.350517599
ALv1_P04(VA1lm)	-0.6223854512	0.3661671884	0.07245736121	1.0	0.1595077761	-0.2525878152	0.34603644640000003	0.37408723200000005	-0.09696272182	0.1106617067	0.1514116679	-0.1224599781	-0.3457965954	-0.34801666130000003	0.2146823872	-0.2809124748	-0.13268077890000002	-0.19433021039999998	-0.22701054850000002	-1.304558607	-0.19958228329999997	-0.14140532390000002	-0.105814695	0.009043485725	0.22071232370000002	-0.055665873899999996	0.1276835309	-0.07827635563999999	-0.06953902509	0.012534621729999999	-0.1842758282	-0.1406866514	-0.3014631549	0.14016242140000001	0.1522237464	0.03994309033	-0.07440500788	-0.1239108798	-0.2629687935	-0.3082501541	-0.4933326485	-0.2727235301	-0.5292077739	-0.4541415378	-0.37074720590000004	-1.303241681	-1.314075686	-1.241250903	-1.3328595970000001
ALv1_P05(VA1d)	-0.8815881434999999	0.1600254383	0.0225096869	0.1595077761	1.0	-0.312687245	0.19960271489999998	0.046575105369999995	0.059962621439999995	0.2977040791	0.104596337	-0.3292868091	-0.3250486327	-0.4145626478	0.2334310387	-0.3207636449	-0.204471574	-0.2457162936	-0.2158175076	-1.300481449	-0.1675595552	-0.1356811325	-0.1109798368	-0.18341017769999998	0.06514682337000001	-0.12197243	0.1305130284	-0.1805842841	-0.1526037177	-0.19839666649999999	-0.2978735075	-0.2703406536	-0.5455578399000001	0.11061606439999999	0.07274883024	-0.1219639958	-0.006369229094	0.060831961260000005	-0.022992895330000002	-0.2776013055	-0.6403028843	-0.37160691630000003	-0.393016009	-0.6105038868	-0.3803583987	-1.29397705	-1.294423213	-1.239976887	-1.3272025
ALv1_P06(DM1,4)	-0.8155147813	-0.35432893590000003	-0.29302870059999997	-0.2525878152	-0.312687245	1.0	-0.2921094147	-0.16037813199999998	-0.02578763957	-0.493207974	-0.5467031831	-0.012452251999999999	0.3036209721	0.2972609456	-0.1297625563	0.1559799562	-0.19922139960000002	0.2205554653	0.3077225691	-1.3279923390000001	0.09427436197999998	0.26609950050000003	0.1481184374	0.3536944579	-0.30218116920000004	0.09135624864	0.07334481547999999	0.2974426445	0.2031127727	-0.07641472755	0.03451728949	0.10619797140000001	-0.015598742859999999	-0.2146283571	0.0027741418440000005	-0.2270991418	-0.04011968034	0.023793287599999997	0.1666340973	0.27082118980000003	0.1357191725	-0.012149795990000002	-0.012097355609999999	-0.12405114560000001	0.1357723069	-1.31436863	-1.13146175	-1.214759827	-1.274754874
ALv1_P08(VL2p)	-0.6424821396	0.1814016124	0.22264905149999997	0.34603644640000003	0.19960271489999998	-0.2921094147	1.0	0.3700997468	-0.04543780558999999	0.12683768	0.3252437404	0.08158099158	-0.3213641056	-0.33843786909999996	0.25739457920000003	-0.2081623726	0.041973773799999996	-0.3184990845	-0.3026665577	-1.2986133709999998	-0.1423508614	-0.21442546710000002	-0.1594821027	-0.1292010106	0.3329429209	0.02906165188	0.09782914111999999	-0.0830627227	-0.05909391027000001	0.1368084856	0.00468370752	-0.07626340445	-0.2197495898	0.2832758782	0.3232258904	0.12428972279999999	0.07963225456	0.06800890959	-0.190079671	-0.41938985380000005	-0.607876173	-0.06334751473	-0.34440938340000005	-0.5118137284000001	-0.3806566967	-1.290264794	-1.300888385	-1.232271174	-1.32691505
ALv1_P09(DP1l,VL2p)	-0.5910096319	0.2147666896	0.2801570425	0.37408723200000005	0.046575105369999995	-0.16037813199999998	0.3700997468	1.0	-0.08945275958999999	-0.006972680468	0.12075128869999999	0.058805077239999996	-0.2381775166	-0.188923867	0.1581073635	-0.1810763675	-0.06475764632999999	-0.10099376369999999	-0.039757899269999994	-1.311795576	-0.04457061698	-0.04548355051	0.07970404374	0.1209972589	0.180704455	0.05445620618	0.15746144199999998	0.030926715310000005	0.0526351205	0.1588775841	0.01192503067	0.01560787665	-0.1390480774	0.2289496193	0.38761479439999996	0.1223857884	-0.0031862607510000003	-0.02064420747	-0.1865488749	-0.22297523649999998	-0.2949309732	-0.2326488646	-0.2456730107	-0.3154134776	-0.2253508809	-1.311142362	-1.305241637	-1.243371683	-1.3427472580000002
ALv1_P10(v)	-0.948283029	-0.02372919912	-0.107567775	-0.09696272182	0.059962621439999995	-0.02578763957	-0.04543780558999999	-0.08945275958999999	1.0	0.002132871754	0.012823913829999999	-0.04190829338	0.09949954367999998	0.1149798524	0.2917619522	0.07274741517000001	0.21419266760000003	0.21840748510000002	0.08496728957	-1.299700349	0.1868934018	-0.09037430082	0.014051301059999998	-0.05204038568	0.1344107993	0.33878019020000005	0.3278754762	0.1972656897	0.1630249175	0.1652638246	0.0318425668	0.26855317030000003	0.060409863859999996	0.142383056	-0.04682970093	-0.08850524716	0.2705402067	0.2943538089	0.3178619182	0.18146294920000003	-0.057276271870000006	0.05121136281	0.058521553389999995	-0.1943024612	0.058621035710000005	-1.334632055	-1.301269927	-1.290197586	-1.3439714930000002
ALv1_P11(a)	-0.9332980406	0.334780292	-0.08770429974999999	0.1106617067	0.2977040791	-0.493207974	0.12683768	-0.006972680468	0.002132871754	1.0	0.3020043047	-0.08920611819	-0.5841771316	-0.4987526996	0.20403746899999997	-0.1157131621	0.09017560794	-0.4413680912	-0.4105889825	-1.317885757	-0.051437597239999994	-0.1483528578	-0.08073177981	-0.1418333386	0.16837386850000002	0.0027090826400000003	0.2032946766	-0.18285087120000001	-0.01142412298	-0.08136954755	-0.09406427455000001	-0.014158797749999999	-0.286006548	0.22028221539999998	0.07174131079	-0.2252601345	-0.011301403970000002	-0.06531337374	-0.302926677	-0.47266687079999997	-0.6944131287	-0.04927479068	-0.2816886478	-0.4369984864	-0.329374015	-1.18595287	-1.130689292	-1.182168981	-1.244995855
ALv1_P12(a)	-0.8875559048999999	0.02491338817	0.20769696350000003	0.1514116679	0.104596337	-0.5467031831	0.3252437404	0.12075128869999999	0.012823913829999999	0.3020043047	1.0	0.01828673056	-0.5026174520000001	-0.4222048746	0.31178899379999997	-0.1352275817	0.0910606995	-0.38176176359999997	-0.468615905	-1.3303178979999999	-0.22490502510000002	-0.3214610263	-0.2211575835	-0.34127393310000004	0.241173478	0.01822404527	0.04645180483	-0.1710842211	-0.0228310962	0.01662465003	-0.06641136064	-0.07582729354	-0.1630086184	0.2661835654	0.2562545739	0.01851540418	-0.01241569831	-0.007073622137	-0.2295628292	-0.4401263726	-0.6300295834	0.1217016277	-0.28291585129999997	-0.4345110324	-0.4185325047	-1.3290096409999999	-1.32910687	-1.297167559	-1.366165895
ALv1_P13(dp,va)	-0.682523735	-0.170450023	0.01749496161	-0.1224599781	-0.3292868091	-0.012452251999999999	0.08158099158	0.058805077239999996	-0.04190829338	-0.08920611819	0.01828673056	1.0	-0.2776669625	-0.1499244315	-0.060984999379999995	0.0248621357	0.03242621016	-0.137275719	-0.2448107055	-1.322504438	-0.06562369533	-0.03346593464	0.0892499816	0.00989146803	-0.055069667229999994	-0.03187382975	-0.045180957769999995	0.1964073032	0.16061638220000002	0.211650461	0.07138397044	0.06264806365	0.1359203956	0.09414867291000001	0.24308462	-0.02055719245	0.06434144706	-0.03991943355	-0.19709100710000002	-0.1643559555	-0.2224258945	0.2841714578	-0.17561386269999998	-0.12085797039999999	-0.1096687872	-1.253944502	-1.215098935	-1.158698523	-1.2888638890000002
ALv1_P14(p)	-0.8899790851	-0.3826036697	-0.3304265536	-0.3457965954	-0.3250486327	0.3036209721	-0.3213641056	-0.2381775166	0.09949954367999998	-0.5841771316	-0.5026174520000001	-0.2776669625	1.0	0.4181118252	-0.08759963579	0.07450331429	-0.1351233593	0.3038843461	0.38200510369999996	-1.306015282	0.1099294368	-0.04401093152	-0.141368718	0.02779239159	-0.31092376920000003	0.1036276444	-0.1028326615	0.2162961053	0.07600895272000001	0.040169020269999994	-0.015980328569999997	0.01565734479	-0.014260316809999998	-0.2096730247	-0.21989006600000002	-0.2037152059	0.04490486849999999	0.10259346720000001	0.28282950949999996	0.36086237020000006	0.2259150429	-0.1034864207	0.06465009262	-0.2492775407	0.1785387359	-1.31922876	-1.312608721	-1.258735961	-1.3523453269999999
ALv1_P15(p)	-0.8561301952	-0.34781195719999997	-0.3268145196	-0.34801666130000003	-0.4145626478	0.2972609456	-0.33843786909999996	-0.188923867	0.1149798524	-0.4987526996	-0.4222048746	-0.1499244315	0.4181118252	1.0	-0.04530500976	0.21303075	0.01448768104	0.3448188791	0.4477072367	-1.32883912	0.1652106766	0.03174864872	-0.059693592659999996	0.1250885717	-0.23709703010000002	0.2016003469	0.00019997802669999997	0.3175477403	0.21061040670000003	0.1076045584	0.1278691826	0.22144101079999998	0.12100963099999999	-0.16118573619999998	-0.17442204460000002	-0.1472700522	0.13661149820000001	0.09797629432	0.2219881287	0.418082926	0.3672413339	0.03864022423	0.06636164033	-0.09334644542000001	0.273596055	-1.333542317	-1.268416603	-1.278544981	-1.3511159590000001
ALv1_P16(a)	-0.8218497015	0.1472024709	0.10682903960000001	0.2146823872	0.2334310387	-0.1297625563	0.25739457920000003	0.1581073635	0.2917619522	0.20403746899999997	0.31178899379999997	-0.060984999379999995	-0.08759963579	-0.04530500976	1.0	0.06827678836000001	0.26991554019999997	0.0032818628139999998	-0.06982959171	-1.300890737	0.032120818530000005	-0.005133131259	0.0476164778	-0.1040245917	0.2470283909	0.2915792963	0.2744015825	0.06182909746	0.1564530025	0.2439125235	0.06507390559	0.1277696931	-0.00997781746	0.2803355417	0.1184489734	0.07513985856000001	0.1955833052	0.2155432787	0.1361972159	-0.041957963150000006	-0.29934306920000003	0.04298384217	-0.06300916537000001	-0.2819662581	-0.1517091403	-1.309943417	-1.314460328	-1.249925374	-1.339530167
ALv1_P17(p)	-0.8486274205	-0.2034539677	-0.2396615466	-0.2809124748	-0.3207636449	0.1559799562	-0.2081623726	-0.1810763675	0.07274741517000001	-0.1157131621	-0.1352275817	0.0248621357	0.07450331429	0.21303075	0.06827678836000001	1.0	0.1946789157	0.05188550353	0.02498499259	-1.3219450259999999	0.19164452329999998	-0.08585205458999999	-0.03468137845	0.04238959985	0.03349128639	0.21027476539999998	0.13422932140000002	0.2139922564	0.1163968586	-0.1455586153	0.2467563973	0.30230456899999997	0.042007003339999995	0.0406665612	-0.02854846619	-0.10167548609999999	0.2154855119	0.2306184718	0.046714533020000004	0.09798109551	0.05765179361	0.2642686333	0.0826821404	-0.1513681525	0.08935445924	-1.273541929	-1.0880297859999999	-1.2101552740000001	-1.24702897
ALv1_P18(da)	-0.8242074102	0.058980091789999994	-0.07508672341	-0.13268077890000002	-0.204471574	-0.19922139960000002	0.041973773799999996	-0.06475764632999999	0.21419266760000003	0.09017560794	0.0910606995	0.03242621016	-0.1351233593	0.01448768104	0.26991554019999997	0.1946789157	1.0	-0.07480599383	-0.1577253635	-1.32767153	0.188639671	-0.25642127579999996	-0.09339069078	-0.1576237434	0.2889304034	0.4035632309	0.1236447025	0.07436426516	0.006452823576	0.05188220022	0.36975010140000003	0.2559734396	0.07681833395	0.3016107211	-0.02096780033	0.01813572732	0.3751464681	0.2714316347	0.07548329627	-0.027925144580000002	-0.1757677086	0.1566012543	0.1002931566	-0.2842882483	-0.012216604380000001	-1.26497614	-1.176689826	-1.211050412	-1.267683557
ALv1_P19(v)	-0.8134438657999999	-0.2536093765	-0.1946351902	-0.19433021039999998	-0.2457162936	0.2205554653	-0.3184990845	-0.10099376369999999	0.21840748510000002	-0.4413680912	-0.38176176359999997	-0.137275719	0.3038843461	0.3448188791	0.0032818628139999998	0.05188550353	-0.07480599383	1.0	0.275490415	-1.446194248	0.005210231199	0.07745288556	0.06325909555999999	0.008065549521	-0.08123220041	0.2052759113	0.020346092609999998	0.2623695916	0.1708607098	0.15467144230000002	-0.053834713660000005	0.04289967085	0.2139396832	-0.07450061449	-0.18699698809999998	-0.1224904008	0.1269998603	0.11649822050000001	0.23097652289999998	0.35644090700000003	0.35482309799999995	-0.07305601593	0.1015247352	-0.02529730487	0.2020419723	-1.38043616	-1.297277024	-1.309728136	-1.425689552
ALv1_P20(dp)	-0.8217153640000001	-0.28886296629999997	-0.2248885138	-0.22701054850000002	-0.2158175076	0.3077225691	-0.3026665577	-0.039757899269999994	0.08496728957	-0.4105889825	-0.468615905	-0.2448107055	0.38200510369999996	0.4477072367	-0.06982959171	0.02498499259	-0.1577253635	0.275490415	1.0	-1.316935526	0.181447835	0.06830364951000001	0.05383552897000001	0.17050388760000001	-0.249623908	0.1535176225	0.08392699632000002	0.3267228568	0.234115299	0.10343824130000001	-0.04068845932	0.1570193933	-0.08976689808	-0.19064072699999998	-0.1190443509	-0.1701996352	0.0157821647	0.05103752201	0.24321979600000002	0.44802563240000004	0.260772255	-0.21968095010000002	0.012352017679999999	-0.1523407174	0.28565804359999997	-1.307754625	-1.2126893890000001	-1.233334416	-1.305725935
ALv1_P21(d)	-1.3195314759999999	-1.303287945	-1.324801729	-1.304558607	-1.300481449	-1.3279923390000001	-1.2986133709999998	-1.311795576	-1.299700349	-1.317885757	-1.3303178979999999	-1.322504438	-1.306015282	-1.32883912	-1.300890737	-1.3219450259999999	-1.32767153	-1.446194248	-1.316935526	1.0	-1.297833493	-1.307231953	-1.314398749	-1.303716469	-1.3638133769999998	-1.328435489	-1.292778921	-1.308541495	-1.309643762	-1.305493886	-1.310936288	-1.313287308	-1.4558069269999998	-1.311687877	-1.3176148429999999	-1.330673006	-1.310977745	-1.298726361	-1.311481063	-1.344753376	-1.3124272670000001	-1.338646506	-1.29212012	-1.359707548	-1.321429793	-1.322206712	-1.418234121	-1.384724645	-1.382156248
ALv1_P22(d)	-0.7443638604999999	-0.0385020933	-0.19840685379999998	-0.19958228329999997	-0.1675595552	0.09427436197999998	-0.1423508614	-0.04457061698	0.1868934018	-0.051437597239999994	-0.22490502510000002	-0.06562369533	0.1099294368	0.1652106766	0.032120818530000005	0.19164452329999998	0.188639671	0.005210231199	0.181447835	-1.297833493	1.0	-0.037973572000000004	-0.03727715794	0.1490562632	-0.09314144872000002	0.23695184309999998	0.15669408	0.29574123410000003	0.17244501620000002	0.02631081972	0.29010593879999996	0.34530340600000003	0.055257969360000006	-0.007438460534	-0.09102366630000001	-0.1203742557	0.20078916019999998	0.21650872940000002	0.21833447190000002	0.1605473239	0.030157590269999996	0.01573746204	0.15260304619999998	-0.227923608	0.2005838916	-1.222923583	-1.099007404	-1.146447506	-1.2430786120000001
ALv1_P23(dp)	-0.8374863852	-0.1548003974	-0.270617382	-0.14140532390000002	-0.1356811325	0.26609950050000003	-0.21442546710000002	-0.04548355051	-0.09037430082	-0.1483528578	-0.3214610263	-0.03346593464	-0.04401093152	0.03174864872	-0.005133131259	-0.08585205458999999	-0.25642127579999996	0.07745288556	0.06830364951000001	-1.307231953	-0.037973572000000004	1.0	0.280319195	0.2832122893	-0.2065860109	-0.06710763415	0.09010850166	0.1157584192	0.1080287945	0.05321356261	-0.1573508391	-0.07958168209	-0.1516159605	-0.1476030341	-0.0638656033	-0.3004133314	-0.1602520455	-0.1487287839	-0.1221572369	-0.04750577906	-0.09269819453	-0.19018286280000002	-0.308075158	-0.1902747334	-0.0940260447	-1.250647053	-1.179196374	-1.1826985190000001	-1.300239331
ALv1_P24(dp)	-0.8441110307999999	-0.1159583458	-0.17841542079999997	-0.105814695	-0.1109798368	0.1481184374	-0.1594821027	0.07970404374	0.014051301059999998	-0.08073177981	-0.2211575835	0.0892499816	-0.141368718	-0.059693592659999996	0.0476164778	-0.03468137845	-0.09339069078	0.06325909555999999	0.05383552897000001	-1.314398749	-0.03727715794	0.280319195	1.0	0.1866321329	-0.07532265626	-0.02868703615	0.1186572185	0.1690217738	0.1648225591	0.1359496936	-0.05931864392999999	0.026092348140000002	-0.09749705162999998	0.0008468079183999999	0.05536025506	-0.1913597005	-0.06299762395	-0.03844720208	-0.13566708449999998	-0.07245217566	-0.07974256526000001	-0.1391551826	-0.14993723720000002	-0.08349220009	-0.05809292016	-1.222609373	-1.151063483	-1.113373765	-1.2572777590000002
ALv1_P25(dp)	-0.7004186724	-0.008583397004	-0.1987199614	0.009043485725	-0.18341017769999998	0.3536944579	-0.1292010106	0.1209972589	-0.05204038568	-0.1418333386	-0.34127393310000004	0.00989146803	0.02779239159	0.1250885717	-0.1040245917	0.04238959985	-0.1576237434	0.008065549521	0.17050388760000001	-1.303716469	0.1490562632	0.2832122893	0.1866321329	1.0	-0.1341034336	0.0945950295	0.2193495185	0.1555242427	0.1627563341	0.024602762230000002	-0.0292130035	0.1061797994	-0.08610472374	-0.1542620541	-0.0007379522286000001	-0.2744149674	-0.0431555912	-0.07920597525	-0.01410275358	0.12182685970000001	-0.020231354030000002	-0.11120597410000001	-0.18900775760000002	-0.20921932640000002	0.13786523109999999	-1.249964939	-1.10355916	-1.144061988	-1.236077019
ALv1_P26(da)	-0.7589139285	0.2078861693	0.05330118574	0.22071232370000002	0.06514682337000001	-0.30218116920000004	0.3329429209	0.180704455	0.1344107993	0.16837386850000002	0.241173478	-0.055069667229999994	-0.31092376920000003	-0.23709703010000002	0.2470283909	0.03349128639	0.2889304034	-0.08123220041	-0.249623908	-1.3638133769999998	-0.09314144872000002	-0.2065860109	-0.07532265626	-0.1341034336	1.0	0.2887728333	0.2950383893	-0.06569810447	-0.08145554662	0.06120242828	0.029953082460000002	0.05387864099	-0.1940584605	0.39146139409999997	0.1731521755	0.110927231	0.2337896945	0.19917264559999998	-0.09922740161	-0.2250505379	-0.4453686778	0.001111813906	-0.2224072975	-0.4216466678	-0.2862335742	-1.367620665	-1.337692638	-1.303864857	-1.389090599
ALv1_P27(da)	-0.8591845917	0.07805199491	-0.08443923231	-0.055665873899999996	-0.12197243	0.09135624864	0.02906165188	0.05445620618	0.33878019020000005	0.0027090826400000003	0.01822404527	-0.03187382975	0.1036276444	0.2016003469	0.2915792963	0.21027476539999998	0.4035632309	0.2052759113	0.1535176225	-1.328435489	0.23695184309999998	-0.06710763415	-0.02868703615	0.0945950295	0.2887728333	1.0	0.3213558278	0.21559218530000002	0.19414334460000002	0.18070087510000002	0.2652725664	0.340107979	0.1534916405	0.2355438145	-0.02560615177	0.009456310649	0.3635754802	0.3595336125	0.2540687385	0.1923796651	0.08825589935	0.1404059117	0.1581802942	-0.1353774371	0.07627136404	-1.341384047	-1.270118176	-1.282155626	-1.345190696
ALv1_P28(da)	-0.7842705801000001	0.132446385	-0.06881840472	0.1276835309	0.1305130284	0.07334481547999999	0.09782914111999999	0.15746144199999998	0.3278754762	0.2032946766	0.04645180483	-0.045180957769999995	-0.1028326615	0.00019997802669999997	0.2744015825	0.13422932140000002	0.1236447025	0.020346092609999998	0.08392699632000002	-1.292778921	0.15669408	0.09010850166	0.1186572185	0.2193495185	0.2950383893	0.3213558278	1.0	0.14161010570000002	0.1607702802	0.07657193433	0.03334062369	0.2760031851	-0.13042866949999998	0.2090109148	0.07747969252	-0.07915595963	0.25339205649999996	0.2169328687	0.09870328497000001	0.04720867393	-0.22779510030000003	-0.05727403602999999	-0.1184661233	-0.3081481372	0.0033610491680000003	-1.2581267729999999	-1.185707253	-1.1900856309999999	-1.2686050770000001
ALv1_P29(vp)	-0.7080311039	-0.1376779421	-0.06995930681	-0.07827635563999999	-0.1805842841	0.2974426445	-0.0830627227	0.030926715310000005	0.1972656897	-0.18285087120000001	-0.1710842211	0.1964073032	0.2162961053	0.3175477403	0.06182909746	0.2139922564	0.07436426516	0.2623695916	0.3267228568	-1.308541495	0.29574123410000003	0.1157584192	0.1690217738	0.1555242427	-0.06569810447	0.21559218530000002	0.14161010570000002	1.0	0.4364855454	0.2599187281	0.2669195723	0.35603739479999996	0.1157666837	0.11966279789999999	0.1091747692	0.09699984965	0.2513868167	0.18874897079999997	0.2312836051	0.3070508858	0.21255498609999998	0.145538494	0.09353267205	-0.02519785251	0.20120017	-1.292913723	-1.2299283779999999	-1.23134714	-1.29251028
ALv1_P30(vp,d)	-0.7768009383	-0.07697357825000001	-0.113468424	-0.06953902509	-0.1526037177	0.2031127727	-0.05909391027000001	0.0526351205	0.1630249175	-0.01142412298	-0.0228310962	0.16061638220000002	0.07600895272000001	0.21061040670000003	0.1564530025	0.1163968586	0.006452823576	0.1708607098	0.234115299	-1.309643762	0.17244501620000002	0.1080287945	0.1648225591	0.1627563341	-0.08145554662	0.19414334460000002	0.1607702802	0.4364855454	1.0	0.3006197585	0.16907591170000003	0.346497636	0.1512769806	0.09745034982	0.1195874679	0.0176431152	0.10024353470000001	0.07371137992	0.1367302451	0.2189449134	0.13914647300000002	0.13703562130000002	0.030794482220000002	3.5159616620000004e-06	0.1339961409	-1.313675637	-1.221167586	-1.26017335	-1.318590797
ALv1_P31(a)	-0.7371809782	-0.04036073932	-0.06873979363	0.012534621729999999	-0.19839666649999999	-0.07641472755	0.1368084856	0.1588775841	0.1652638246	-0.08136954755	0.01662465003	0.211650461	0.040169020269999994	0.1076045584	0.2439125235	-0.1455586153	0.05188220022	0.15467144230000002	0.10343824130000001	-1.305493886	0.02631081972	0.05321356261	0.1359496936	0.024602762230000002	0.06120242828	0.18070087510000002	0.07657193433	0.2599187281	0.3006197585	1.0	0.01606223253	0.13805467429999999	0.1644419708	0.1525424396	0.08009292137	-0.02961588528	0.1051341532	0.026627977119999997	0.07834735254	0.10388791509999999	0.01663745708	0.00914914524	-0.08118640758	-0.08927169853	-0.022814917819999996	-1.30127518	-1.3040922	-1.246630442	-1.335325657
ALv1_P32(da)	-0.5601625046	-0.07636341748	0.041916515019999996	-0.1842758282	-0.2978735075	0.03451728949	0.00468370752	0.01192503067	0.0318425668	-0.09406427455000001	-0.06641136064	0.07138397044	-0.015980328569999997	0.1278691826	0.06507390559	0.2467563973	0.36975010140000003	-0.053834713660000005	-0.04068845932	-1.310936288	0.29010593879999996	-0.1573508391	-0.05931864392999999	-0.0292130035	0.029953082460000002	0.2652725664	0.03334062369	0.2669195723	0.16907591170000003	0.01606223253	1.0	0.35102739130000005	0.08881761348999999	0.2591354898	0.1637738463	0.3012481304	0.3175141102	0.2417559289	0.06199162891	-0.0170697481	-0.01601928804	0.19768324269999998	0.1473858973	-0.1711764179	0.064751025	-1.2925098940000002	-1.202472934	-1.2371821379999999	-1.3067205290000001
ALv1_P33(d)	-0.7079704977	-0.07469114616	-0.1439242171	-0.1406866514	-0.2703406536	0.10619797140000001	-0.07626340445	0.01560787665	0.26855317030000003	-0.014158797749999999	-0.07582729354	0.06264806365	0.01565734479	0.22144101079999998	0.1277696931	0.30230456899999997	0.2559734396	0.04289967085	0.1570193933	-1.313287308	0.34530340600000003	-0.07958168209	0.026092348140000002	0.1061797994	0.05387864099	0.340107979	0.2760031851	0.35603739479999996	0.346497636	0.13805467429999999	0.35102739130000005	1.0	0.1502877038	0.1352609108	0.1079497577	-0.03642151901	0.2355994343	0.2357691675	0.1826146164	0.15885864449999998	0.1045173143	0.133774764	0.1387687007	-0.08636089939	0.196568723	-1.2760036270000001	-1.140534729	-1.209595201	-1.2877051309999998
ALv1_P34(v)	-0.7162459165	-0.273251099	-0.24999367260000002	-0.3014631549	-0.5455578399000001	-0.015598742859999999	-0.2197495898	-0.1390480774	0.060409863859999996	-0.286006548	-0.1630086184	0.1359203956	-0.014260316809999998	0.12100963099999999	-0.00997781746	0.042007003339999995	0.07681833395	0.2139396832	-0.08976689808	-1.4558069269999998	0.055257969360000006	-0.1516159605	-0.09749705162999998	-0.08610472374	-0.1940584605	0.1534916405	-0.13042866949999998	0.1157666837	0.1512769806	0.1644419708	0.08881761348999999	0.1502877038	1.0	-0.08637883928	-0.1026279376	-0.1515632774	-0.0026256828249999996	-0.03695659019	-0.010955252920000002	0.058879893679999996	0.1268610863	0.1271100458	0.027140754289999996	-0.1480015162	0.03252807007	-1.26555853	-1.310180875	-1.139640278	-1.4585592440000001
ALv1_P35(p)	-0.7013031567	0.1344045981	0.1985890244	0.14016242140000001	0.11061606439999999	-0.2146283571	0.2832758782	0.2289496193	0.142383056	0.22028221539999998	0.2661835654	0.09414867291000001	-0.2096730247	-0.16118573619999998	0.2803355417	0.0406665612	0.3016107211	-0.07450061449	-0.19064072699999998	-1.311687877	-0.007438460534	-0.1476030341	0.0008468079183999999	-0.1542620541	0.39146139409999997	0.2355438145	0.2090109148	0.11966279789999999	0.09745034982	0.1525424396	0.2591354898	0.1352609108	-0.08637883928	1.0	0.3289116335	0.35316205729999994	0.3264960012	0.2469504439	0.02129159915	-0.1367568133	-0.3208573267	0.1332846332	-0.10324070810000001	-0.2934393191	-0.2179785807	-1.305981432	-1.30681996	-1.262391214	-1.339695004
ALv1_P36(a)	-0.5662071887	0.03976192594	0.3006747671	0.1522237464	0.07274883024	0.0027741418440000005	0.3232258904	0.38761479439999996	-0.04682970093	0.07174131079	0.2562545739	0.24308462	-0.21989006600000002	-0.17442204460000002	0.1184489734	-0.02854846619	-0.02096780033	-0.18699698809999998	-0.1190443509	-1.3176148429999999	-0.09102366630000001	-0.0638656033	0.05536025506	-0.0007379522286000001	0.1731521755	-0.02560615177	0.07747969252	0.1091747692	0.1195874679	0.08009292137	0.1637738463	0.1079497577	-0.1026279376	0.3289116335	1.0	0.2545146674	0.030929791539999998	0.0885604539	-0.1107895532	-0.2441813992	-0.34156376619999995	0.0034095448820000004	-0.2202007501	-0.27585235199999997	-0.209844626	-1.312917192	-1.290581825	-1.234938725	-1.342697756
ALv1_P37(vp)	-0.3949617055	-0.06992328335	0.2367874845	0.03994309033	-0.1219639958	-0.2270991418	0.12428972279999999	0.1223857884	-0.08850524716	-0.2252601345	0.01851540418	-0.02055719245	-0.2037152059	-0.1472700522	0.07513985856000001	-0.10167548609999999	0.01813572732	-0.1224904008	-0.1701996352	-1.330673006	-0.1203742557	-0.3004133314	-0.1913597005	-0.2744149674	0.110927231	0.009456310649	-0.07915595963	0.09699984965	0.0176431152	-0.02961588528	0.3012481304	-0.03642151901	-0.1515632774	0.35316205729999994	0.2545146674	1.0	0.1617485377	0.08858503207	-0.09927529762	-0.1987768238	-0.2915025327	0.018429158940000002	-0.2353586127	-0.346924279	-0.2918483082	-1.337648758	-1.3468859690000001	-1.2801680359999998	-1.35996501
ALv1_P38(p)	-0.815419454	-0.004563799699000001	0.03367113872	-0.07440500788	-0.006369229094	-0.04011968034	0.07963225456	-0.0031862607510000003	0.2705402067	-0.011301403970000002	-0.01241569831	0.06434144706	0.04490486849999999	0.13661149820000001	0.1955833052	0.2154855119	0.3751464681	0.1269998603	0.0157821647	-1.310977745	0.20078916019999998	-0.1602520455	-0.06299762395	-0.0431555912	0.2337896945	0.3635754802	0.25339205649999996	0.2513868167	0.10024353470000001	0.1051341532	0.3175141102	0.2355994343	-0.0026256828249999996	0.3264960012	0.030929791539999998	0.1617485377	1.0	0.4859370927	0.23278609320000002	0.1213739844	-0.05483012251	0.19889391609999998	0.116447549	-0.2376133747	-0.007014033273999999	-1.249335457	-1.187069962	-1.175196574	-1.258332255
ALv1_P39(v)	-0.8254389494	-0.07829407585	0.01422465495	-0.1239108798	0.060831961260000005	0.023793287599999997	0.06800890959	-0.02064420747	0.2943538089	-0.06531337374	-0.007073622137	-0.03991943355	0.10259346720000001	0.09797629432	0.2155432787	0.2306184718	0.2714316347	0.11649822050000001	0.05103752201	-1.298726361	0.21650872940000002	-0.1487287839	-0.03844720208	-0.07920597525	0.19917264559999998	0.3595336125	0.2169328687	0.18874897079999997	0.07371137992	0.026627977119999997	0.2417559289	0.2357691675	-0.03695659019	0.2469504439	0.0885604539	0.08858503207	0.4859370927	1.0	0.2656811515	0.1088051839	-0.06963481489000001	0.1108961718	0.1312013885	-0.2553494194	0.010107960059999999	-1.279369873	-1.20106767	-1.203318471	-1.286476722
ALv1_P40(v)	-0.8704609527	-0.2444809353	-0.1993077705	-0.2629687935	-0.022992895330000002	0.1666340973	-0.190079671	-0.1865488749	0.3178619182	-0.302926677	-0.2295628292	-0.19709100710000002	0.28282950949999996	0.2219881287	0.1361972159	0.046714533020000004	0.07548329627	0.23097652289999998	0.24321979600000002	-1.311481063	0.21833447190000002	-0.1221572369	-0.13566708449999998	-0.01410275358	-0.09922740161	0.2540687385	0.09870328497000001	0.2312836051	0.1367302451	0.07834735254	0.06199162891	0.1826146164	-0.010955252920000002	0.02129159915	-0.1107895532	-0.09927529762	0.23278609320000002	0.2656811515	1.0	0.3829987978	0.09633414336000001	-0.0885093141	0.1304949325	-0.238708222	0.23593853920000002	-1.331159809	-1.321043571	-1.269488439	-1.353074413
ALv1_P41(p)	-0.8624551102	-0.33456315010000004	-0.3398807033	-0.3082501541	-0.2776013055	0.27082118980000003	-0.41938985380000005	-0.22297523649999998	0.18146294920000003	-0.47266687079999997	-0.4401263726	-0.1643559555	0.36086237020000006	0.418082926	-0.041957963150000006	0.09798109551	-0.027925144580000002	0.35644090700000003	0.44802563240000004	-1.344753376	0.1605473239	-0.04750577906	-0.07245217566	0.12182685970000001	-0.2250505379	0.1923796651	0.04720867393	0.3070508858	0.2189449134	0.10388791509999999	-0.0170697481	0.15885864449999998	0.058879893679999996	-0.1367568133	-0.2441813992	-0.1987768238	0.1213739844	0.1088051839	0.3829987978	1.0	0.34383131899999997	-0.07260522058999999	0.049698963480000004	-0.09513391846000001	0.3194123289	-1.350683721	-1.283812821	-1.283447091	-1.339937216
ALv1_P42(d)	-0.8209674709999999	-0.5101697914	-0.48638434350000004	-0.4933326485	-0.6403028843	0.1357191725	-0.607876173	-0.2949309732	-0.057276271870000006	-0.6944131287	-0.6300295834	-0.2224258945	0.2259150429	0.3672413339	-0.29934306920000003	0.05765179361	-0.1757677086	0.35482309799999995	0.260772255	-1.3124272670000001	0.030157590269999996	-0.09269819453	-0.07974256526000001	-0.020231354030000002	-0.4453686778	0.08825589935	-0.22779510030000003	0.21255498609999998	0.13914647300000002	0.01663745708	-0.01601928804	0.1045173143	0.1268610863	-0.3208573267	-0.34156376619999995	-0.2915025327	-0.05483012251	-0.06963481489000001	0.09633414336000001	0.34383131899999997	1.0	-0.07106063339	0.1273958182	-0.020641776919999997	0.2513783899	-1.316700902	-1.243409973	-1.248110584	-1.315048561
ALv1_P43(SMP)	-0.852787251	-0.2451254523	-0.1747129365	-0.2727235301	-0.37160691630000003	-0.012149795990000002	-0.06334751473	-0.2326488646	0.05121136281	-0.04927479068	0.1217016277	0.2841714578	-0.1034864207	0.03864022423	0.04298384217	0.2642686333	0.1566012543	-0.07305601593	-0.21968095010000002	-1.338646506	0.01573746204	-0.19018286280000002	-0.1391551826	-0.11120597410000001	0.001111813906	0.1404059117	-0.05727403602999999	0.145538494	0.13703562130000002	0.00914914524	0.19768324269999998	0.133774764	0.1271100458	0.1332846332	0.0034095448820000004	0.018429158940000002	0.19889391609999998	0.1108961718	-0.0885093141	-0.07260522058999999	-0.07106063339	1.0	0.04958817705	-0.2098766754	-0.07204423762	-1.083429779	-0.9529045512000001	-0.9569139536	-1.019960205
ALv1_P44(SLP)	-0.9097071151	-0.3806300542	-0.2612523389	-0.5292077739	-0.393016009	-0.012097355609999999	-0.34440938340000005	-0.2456730107	0.058521553389999995	-0.2816886478	-0.28291585129999997	-0.17561386269999998	0.06465009262	0.06636164033	-0.06300916537000001	0.0826821404	0.1002931566	0.1015247352	0.012352017679999999	-1.29212012	0.15260304619999998	-0.308075158	-0.14993723720000002	-0.18900775760000002	-0.2224072975	0.1581802942	-0.1184661233	0.09353267205	0.030794482220000002	-0.08118640758	0.1473858973	0.1387687007	0.027140754289999996	-0.10324070810000001	-0.2202007501	-0.2353586127	0.116447549	0.1312013885	0.1304949325	0.049698963480000004	0.1273958182	0.04958817705	1.0	-0.25561331309999996	0.1032591483	-1.295417998	-1.204809616	-1.222080868	-1.287943276
ALv1_P45(SEZ)	-0.09006651493	-0.4739310981	-0.4722174511	-0.4541415378	-0.6105038868	-0.12405114560000001	-0.5118137284000001	-0.3154134776	-0.1943024612	-0.4369984864	-0.4345110324	-0.12085797039999999	-0.2492775407	-0.09334644542000001	-0.2819662581	-0.1513681525	-0.2842882483	-0.02529730487	-0.1523407174	-1.359707548	-0.227923608	-0.1902747334	-0.08349220009	-0.20921932640000002	-0.4216466678	-0.1353774371	-0.3081481372	-0.02519785251	3.5159616620000004e-06	-0.08927169853	-0.1711764179	-0.08636089939	-0.1480015162	-0.2934393191	-0.27585235199999997	-0.346924279	-0.2376133747	-0.2553494194	-0.238708222	-0.09513391846000001	-0.020641776919999997	-0.2098766754	-0.25561331309999996	1.0	-0.1877149639	-1.347055666	-1.278787399	-1.277375832	-1.3526061180000002
ALv1_P46(Calyx)	-0.8153803824	-0.2632200668	-0.3529888328	-0.37074720590000004	-0.3803583987	0.1357723069	-0.3806566967	-0.2253508809	0.058621035710000005	-0.329374015	-0.4185325047	-0.1096687872	0.1785387359	0.273596055	-0.1517091403	0.08935445924	-0.012216604380000001	0.2020419723	0.28565804359999997	-1.321429793	0.2005838916	-0.0940260447	-0.05809292016	0.13786523109999999	-0.2862335742	0.07627136404	0.0033610491680000003	0.20120017	0.1339961409	-0.022814917819999996	0.064751025	0.196568723	0.03252807007	-0.2179785807	-0.209844626	-0.2918483082	-0.007014033273999999	0.010107960059999999	0.23593853920000002	0.3194123289	0.2513783899	-0.07204423762	0.1032591483	-0.1877149639	1.0	-1.2592177629999999	-1.136148028	-1.182737999	-1.269290134
AOTUv1A_H01(CRE)	-1.287101093	-1.2809873520000001	-1.3341552890000001	-1.303241681	-1.29397705	-1.31436863	-1.290264794	-1.311142362	-1.334632055	-1.18595287	-1.3290096409999999	-1.253944502	-1.31922876	-1.333542317	-1.309943417	-1.273541929	-1.26497614	-1.38043616	-1.307754625	-1.322206712	-1.222923583	-1.250647053	-1.222609373	-1.249964939	-1.367620665	-1.341384047	-1.2581267729999999	-1.292913723	-1.313675637	-1.30127518	-1.2925098940000002	-1.2760036270000001	-1.26555853	-1.305981432	-1.312917192	-1.337648758	-1.249335457	-1.279369873	-1.331159809	-1.350683721	-1.316700902	-1.083429779	-1.295417998	-1.347055666	-1.2592177629999999	1.0	0.27637748300000003	0.3692406688	0.0114108048
AOTUv1A_P01(CRE)	-1.3653216769999998	-1.267217692	-1.332130137	-1.314075686	-1.294423213	-1.13146175	-1.300888385	-1.305241637	-1.301269927	-1.130689292	-1.32910687	-1.215098935	-1.312608721	-1.268416603	-1.314460328	-1.0880297859999999	-1.176689826	-1.297277024	-1.2126893890000001	-1.418234121	-1.099007404	-1.179196374	-1.151063483	-1.10355916	-1.337692638	-1.270118176	-1.185707253	-1.2299283779999999	-1.221167586	-1.3040922	-1.202472934	-1.140534729	-1.310180875	-1.30681996	-1.290581825	-1.3468859690000001	-1.187069962	-1.20106767	-1.321043571	-1.283812821	-1.243409973	-0.9529045512000001	-1.204809616	-1.278787399	-1.136148028	0.27637748300000003	1.0	0.16148375880000002	0.2463250478
AOTUv1A_P02(CRE)	-1.1941782	-1.241030247	-1.272265439	-1.241250903	-1.239976887	-1.214759827	-1.232271174	-1.243371683	-1.290197586	-1.182168981	-1.297167559	-1.158698523	-1.258735961	-1.278544981	-1.249925374	-1.2101552740000001	-1.211050412	-1.309728136	-1.233334416	-1.384724645	-1.146447506	-1.1826985190000001	-1.113373765	-1.144061988	-1.303864857	-1.282155626	-1.1900856309999999	-1.23134714	-1.26017335	-1.246630442	-1.2371821379999999	-1.209595201	-1.139640278	-1.262391214	-1.234938725	-1.2801680359999998	-1.175196574	-1.203318471	-1.269488439	-1.283447091	-1.248110584	-0.9569139536	-1.222080868	-1.277375832	-1.182737999	0.3692406688	0.16148375880000002	1.0	-0.1098910173
AOTUv1A_P03(CRE)	-1.3595352090000001	-1.329643556	-1.350517599	-1.3328595970000001	-1.3272025	-1.274754874	-1.32691505	-1.3427472580000002	-1.3439714930000002	-1.244995855	-1.366165895	-1.2888638890000002	-1.3523453269999999	-1.3511159590000001	-1.339530167	-1.24702897	-1.267683557	-1.425689552	-1.305725935	-1.382156248	-1.2430786120000001	-1.300239331	-1.2572777590000002	-1.236077019	-1.389090599	-1.345190696	-1.2686050770000001	-1.29251028	-1.318590797	-1.335325657	-1.3067205290000001	-1.2877051309999998	-1.4585592440000001	-1.339695004	-1.342697756	-1.35996501	-1.258332255	-1.286476722	-1.353074413	-1.339937216	-1.315048561	-1.019960205	-1.287943276	-1.3526061180000002	-1.269290134	0.0114108048	0.2463250478	-0.1098910173	1.0
AOTUv1A_P04(CRE)	-1.244956698	-1.10522886	-1.1657605	-1.18684676	-1.152638946	-0.8428990583	-1.164160633	-1.1613002959999998	-1.113094282	-0.9144974693000001	-1.178297375	-0.9116716769	-1.139081269	-1.085762607	-1.162915408	-0.8088794493000001	-0.942893805	-1.0876764190000001	-0.9836271987999999	-1.310769979	-0.8611717749	-0.971118505	-0.858535012	-0.8183094658	-1.173125065	-1.055447459	-0.9401899615	-0.9625119776000001	-0.9874393991	-1.1497489570000001	-0.9581725179	-0.8949681262000001	-1.142222479	-1.125532299	-1.125130335	-1.192969943	-0.9135096212999999	-0.9631750501999999	-1.146249369	-1.028345755	-1.034339719	-0.7894990556999999	-0.9455351657	-1.043409582	-0.8587164254999999	-0.4396395841	0.1180818533	-0.5321626231000001	0.1143817517
AOTUv1A_P05(LAL)	-0.9755486281	-0.8116206193000001	-0.7900950687	-0.8592503993	-0.7903157118999999	-0.5483780535	-0.7310992736	-0.6958521671	-0.7632553865999999	-0.5946136366	-0.7725556919	-0.4905299335	-0.8500224289	-0.7830349868	-0.8485409436	-0.5784275	-0.6946905951000001	-0.7905675265000001	-0.7025752027	-1.32361944	-0.5491118193	-0.6096429047999999	-0.4864007917	-0.5110112266	-0.8263482383	-0.7628019053	-0.6037425171	-0.6430672861	-0.6010997157	-0.7574604836	-0.5913630763000001	-0.49881586990000004	-0.8136946843999999	-0.6874304819	-0.5336882113	-0.7749392179000001	-0.6661628175	-0.6651658065999999	-0.7911053695999999	-0.7751431764	-0.8019537437	-0.5304907696	-0.7015779966	-0.7060254276000001	-0.5881367782	-0.8383988634	-0.4094051829	-0.6223602701	-0.45571591899999997
AOTUv1A_P06(LAL)	-1.2241373309999999	-1.08577964	-1.133995183	-1.148565421	-1.106774473	-0.7952832149	-1.032549718	-1.0458270159999998	-1.058098991	-0.8836078733	-1.053806693	-0.7907389745000001	-1.124084592	-1.008291228	-1.057229582	-0.82601695	-0.9518319678	-1.138771497	-0.9821547423	-1.356158508	-0.8509862872	-0.8809545086	-0.7737221244	-0.8014854848999999	-1.094738087	-1.027557627	-0.9223232672	-0.9249587944	-0.8542355192000001	-1.0247775540000001	-0.8552248948000001	-0.8192374369	-1.172468274	-0.9615278206	-0.8649505777	-1.057348731	-0.9514464942	-0.9632942970999999	-1.083131749	-1.0440250640000002	-1.017020842	-0.6471569166	-0.9792450220000001	-1.044696076	-0.9395980256	-0.2067826009	0.1225750939	-0.3194178466	0.3230762156
AOTUv1A_T01(LAL)	-1.365771862	-1.334982044	-1.379633759	-1.351004282	-1.347668928	-1.371006196	-1.344007426	-1.352622531	-1.361685302	-1.298901297	-1.380717814	-1.3710604240000002	-1.3541600390000001	-1.3711035319999998	-1.3553206930000001	-1.357275019	-1.357017345	-1.476781249	-1.361629758	-1.387676673	-1.3428572069999998	-1.2687314490000001	-1.353765729	-1.339031503	-1.41406344	-1.372733542	-1.3440436130000002	-1.3520470919999998	-1.3571469630000002	-1.3543746630000002	-1.35486261	-1.3510922319999998	-1.4760444640000001	-1.3584132780000002	-1.3642448619999998	-1.3845227469999999	-1.336663953	-1.339424949	-1.363230021	-1.388807624	-1.352720454	-1.135064865	-1.339595614	-1.401747911	-1.33985335	0.2425758532	0.1729596337	0.01459429376	0.20527489440000002
AOTUv1B_P01(PS)	-1.216717368	-1.201702458	-1.2588335640000001	-1.186733937	-1.2043703190000001	-1.223750457	-1.202279583	-1.206302402	-1.2067559959999998	-1.145140217	-1.271301692	-1.258069727	-1.223119018	-1.2543124190000001	-1.1931480509999999	-1.266163458	-1.245382943	-1.153886014	-1.1972192190000002	-1.40373675	-1.06989517	-1.235839769	-1.209022098	-1.19488712	-1.280070579	-1.2523155240000001	-1.057639614	-1.218028932	-1.092367411	-1.217515403	-1.240497463	-1.153851151	-0.9197318623	-1.222150872	-1.216434683	-1.22344176	-1.229483368	-1.212742917	-1.231566908	-1.248996459	-1.258209184	-1.317168111	-1.245128746	-1.218594885	-1.2206575290000001	-1.156073053	-1.0574936209999999	-1.130960329	-1.361312285
AOTUv1B_P02(PS)	-1.162031243	-1.17487412	-1.21517959	-1.145094094	-1.171269324	-1.174005027	-1.158074453	-1.163181855	-1.162032135	-1.164422071	-1.234541266	-1.219940165	-1.18636389	-1.212714356	-1.158195859	-1.222063518	-1.210068458	-1.100598531	-1.156308572	-1.368461544	-1.0293635840000002	-1.197443192	-1.167486843	-1.150197112	-1.236799575	-1.217319697	-1.021904693	-1.179918454	-1.08903655	-1.17900645	-1.201454252	-1.098896068	-0.9175911153	-1.178312605	-1.174344661	-1.177617809	-1.1903783890000001	-1.165334351	-1.178574128	-1.215569136	-1.223497574	-1.272021545	-1.212006336	-1.185140457	-1.1782672379999999	-1.091439391	-1.030999738	-0.9876583416	-1.21421277
AOTUv1B_P03(PS)	-1.0739320909999999	-1.158579981	-1.197705453	-1.143591553	-1.175930197	-1.139009112	-1.137356628	-1.1298591690000002	-1.1178474729999999	-1.123743959	-1.1911473240000001	-1.129585981	-1.19013246	-1.2111771820000001	-1.151843841	-1.2226624720000001	-1.2161440140000002	-1.029728237	-1.147272252	-1.355344661	-1.011836205	-1.1792863820000001	-1.10680461	-1.101906345	-1.226624555	-1.231755734	-1.006887701	-1.185426301	-1.059995959	-1.15622988	-1.2053471629999999	-1.055887743	-0.8899936336	-1.159977964	-1.094956008	-1.159242188	-1.191299453	-1.1403201379999999	-1.155582333	-1.189355439	-1.232151912	-1.241588305	-1.232705264	-1.140593713	-1.111630598	-1.097654823	-1.133043183	-1.0329058740000001	-1.325149964
AOTUv1B_P04(SAD)	-0.7353984599	-1.0871734370000001	-1.119282651	-1.0657261040000001	-1.083867329	-1.0963697159999999	-1.0631888390000002	-1.0786999879999999	-1.084836107	-1.091812112	-1.1372729990000001	-1.12997397	-1.08506494	-1.114233904	-1.070620862	-1.127390202	-1.106597985	-1.034732736	-1.075670028	-1.312456085	-0.9686306668000001	-1.090968594	-1.073022522	-1.054786081	-1.153062835	-1.1185427959999998	-1.013563285	-1.089003589	-1.038833943	-1.07767553	-1.101408253	-1.02819584	-1.033801397	-1.085714224	-1.090502748	-1.090813478	-1.090107158	-1.06957804	-1.093491454	-1.137267271	-1.1249149459999999	-1.175624885	-1.121239673	-0.9016200347	-1.091161934	-1.041099789	-1.145869693	-0.9750088666	-1.258279218
AOTUv1B_S01(PS)	-1.049888546	-1.12664947	-1.12891923	-1.10822362	-1.102919769	-1.0255670159999999	-1.0960307390000001	-1.105894672	-1.115160768	-1.0699536029999999	-1.161114525	-1.040767081	-1.126228089	-1.133732857	-1.107209262	-1.059326671	-1.097236828	-1.096859305	-1.064636884	-1.394941975	-0.8893628795	-1.03124073	-0.9594643195999999	-0.9702348353	-1.178046852	-1.148269429	-1.007560038	-1.075078797	-1.034776483	-1.1055104709999999	-1.052082962	-0.9650420490999999	-1.09197609	-1.122043848	-1.081471117	-1.127225992	-1.070317416	-1.0691922790000001	-1.120072661	-1.1595686040000002	-1.1662121159999999	-1.120875969	-1.11698287	-1.126598756	-1.113690943	-1.06657876	-1.091751779	-0.914046041	-1.19141667
AOTUv1B_S02(PS)	-1.06142029	-1.27957442	-1.286301916	-1.238656182	-1.249359181	-1.26392007	-1.2290177290000002	-1.214959798	-1.2947444609999998	-1.295566668	-1.307718219	-1.287574176	-1.267575677	-1.289769668	-1.242448808	-1.311172383	-1.284210349	-1.298739714	-1.238493893	-1.391869825	-1.180630215	-1.262933948	-1.233648689	-1.232526121	-1.31346969	-1.294316976	-1.231632893	-1.2635436009999998	-1.236222908	-1.248661582	-1.2415947459999999	-1.2168497120000001	-1.304934215	-1.2433385559999999	-1.192196138	-1.23028299	-1.2569192009999999	-1.222097734	-1.2728678070000001	-1.311120566	-1.282369418	-1.353897572	-1.281422362	-1.329486992	-1.296968321	-1.1483176529999999	-1.3319329690000001	-1.100220625	-1.362582093
AOTUv1B_S03(PS)	-1.031638219	-1.152899793	-1.176841702	-1.113531651	-1.127090449	-1.157864823	-1.117169768	-1.128478487	-1.161645407	-1.159210082	-1.196688612	-1.190040626	-1.148446208	-1.1791507190000001	-1.123336517	-1.180641523	-1.167113083	-1.200783083	-1.1334758120000001	-1.322292159	-1.049257013	-1.149875875	-1.135916952	-1.118536423	-1.2073926659999998	-1.179838751	-1.086375082	-1.1461016640000001	-1.091200643	-1.1395899059999999	-1.154392942	-1.100278987	-1.087746326	-1.154347935	-1.136698312	-1.153232031	-1.152490102	-1.1233495359999999	-1.159877057	-1.192708961	-1.181309248	-1.23417165	-1.177690354	-1.1641626440000001	-1.169370338	-1.101083638	-1.128177154	-1.049408887	-1.2443592209999998
AOTUv1B_S04(PS)	-1.158134006	-1.2923005109999999	-1.31032974	-1.267455974	-1.271425003	-1.297136965	-1.26360004	-1.271650889	-1.294017435	-1.30440766	-1.3298116309999999	-1.3270124779999999	-1.283802909	-1.3135719270000001	-1.265915046	-1.322314576	-1.301698066	-1.315236172	-1.2757659909999999	-1.382005581	-1.2140509179999999	-1.286546043	-1.2726057640000001	-1.270971832	-1.3438070869999998	-1.31407444	-1.24568714	-1.285193816	-1.2442019690000001	-1.278316266	-1.287933798	-1.250876262	-1.307155676	-1.292128734	-1.280112352	-1.296187126	-1.277498089	-1.261488733	-1.289314729	-1.33072174	-1.3045608659999999	-1.35758834	-1.294194021	-1.331388993	-1.308312112	-1.142580385	-1.271098637	-1.053312883	-1.30644674
AOTUv1B_S05(PS)	-1.15338847	-1.1845051420000001	-1.204609187	-1.157333191	-1.1673242990000001	-1.1954501	-1.154655767	-1.16091751	-1.1921166220000001	-1.194559909	-1.2305990820000001	-1.223915394	-1.176652138	-1.210423385	-1.1644064159999998	-1.21859426	-1.192176453	-1.011710363	-1.165178549	-1.331946945	-1.107067614	-1.18098423	-1.1524806490000001	-1.157537001	-1.236453447	-1.2060329920000001	-1.1287791759999999	-1.178302241	-1.1535119740000002	-1.167286718	-1.181323429	-1.126614802	-0.9622562599	-1.182306919	-1.174041869	-1.193022637	-1.169449263	-1.159592011	-1.184734655	-1.223201999	-1.198612743	-1.261790102	-1.18576797	-1.23479821	-1.1957501259999999	-1.093997217	-1.153259115	-1.032848414	-1.290947285
AOTUv1B_S06(PS)	-1.277860545	-1.283165087	-1.298379407	-1.255429632	-1.262384692	-1.290141534	-1.253999412	-1.2619833059999999	-1.289348015	-1.286011917	-1.32151203	-1.3134896740000002	-1.277266311	-1.304547946	-1.262342099	-1.314245432	-1.295535683	-1.256954648	-1.267060043	-1.3784379	-1.1753210029999999	-1.279609811	-1.259050795	-1.255329504	-1.3317703859999999	-1.303552128	-1.230528082	-1.275149718	-1.136128646	-1.267434417	-1.2816193009999999	-1.233951944	-1.101382123	-1.281500958	-1.2711102859999999	-1.286365516	-1.270348217	-1.260374719	-1.288753498	-1.319778781	-1.2927254670000001	-1.351614457	-1.287447423	-1.331729479	-1.293081223	-1.232802994	-1.096747612	-1.180308304	-1.335401992
AOTUv1B_S07(PS)	-1.22490751	-1.2808517959999999	-1.297456865	-1.255405968	-1.266397902	-1.279303531	-1.247952515	-1.2620167709999999	-1.278822721	-1.27881873	-1.3227765870000001	-1.315165359	-1.27630528	-1.303561518	-1.258142794	-1.312025282	-1.294710718	-1.323205025	-1.260185693	-1.384583752	-1.129606225	-1.2799875809999999	-1.25897725	-1.2515908759999999	-1.335991038	-1.299809607	-1.2059799409999998	-1.2750183640000001	-1.1616740209999998	-1.265057112	-1.280479557	-1.222246768	-1.103278953	-1.280186329	-1.267415253	-1.2786131859999998	-1.272053785	-1.25213828	-1.279872278	-1.312679035	-1.292385505	-1.354205347	-1.287977612	-1.335164722	-1.29196266	-1.167202155	-1.1849013640000001	-1.1206532	-1.352299132
AOTUv1B_S08(PS)	-0.8126042418000001	-1.083367529	-1.046363914	-1.048190493	-1.058347012	-1.068049553	-1.0245988990000001	-0.9664542095	-1.0947071529999999	-1.088921304	-1.096476552	-1.066194455	-1.06807809	-1.0883340609999999	-1.0501675959999999	-1.124082599	-1.086385104	-0.9597094887000001	-1.0373429109999999	-1.340617076	-0.9148753881999999	-1.076714447	-1.001762819	-1.01374195	-1.120962854	-1.10831434	-1.007032892	-1.039951983	-0.9878454537000001	-1.055216758	-0.9759693887	-0.9742860475	-0.9626776873	-0.9811120694	-0.8441581284	-0.9391421868000001	-1.067564769	-1.021597595	-1.073123498	-1.111102793	-1.097129082	-1.156411309	-1.104323562	-1.069172347	-1.072369126	-1.022973695	-1.209945344	-0.9536040017	-1.29025369
AOTUv1B_S09(PS)	-1.230275405	-1.254022949	-1.29917927	-1.254493767	-1.251042692	-1.284562886	-1.247950325	-1.2609232129999999	-1.286586137	-1.200700326	-1.315465025	-1.3141417340000001	-1.271416763	-1.289897673	-1.260649689	-1.312075644	-1.295645224	-1.325487877	-1.2550812390000001	-1.3809353930000001	-1.151925873	-1.272605707	-1.257483758	-1.253124437	-1.332482416	-1.303285475	-1.228452762	-1.274579057	-1.233852803	-1.262947905	-1.275815734	-1.228910697	-1.171973624	-1.273528673	-1.269512778	-1.2814693879999999	-1.264911997	-1.2476953309999999	-1.278924113	-1.3170284190000001	-1.28871262	-1.336351157	-1.292038728	-1.294652602	-1.2885501670000001	-1.184779326	-1.232169838	-1.109132137	-1.336081205
AOTUv1B_S10(PS)	-0.8311411205	-0.8785410176	-0.8752913305	-0.8892498929000001	-0.8783048536	-0.7907897262000001	-0.8206093943	-0.7866828129000001	-0.8795756982999999	-0.781091588	-0.8892910727	-0.7423491011	-0.9049193812999999	-0.9047267151999999	-0.8823974185	-0.8551691019	-0.8763828887999999	-0.8192748559	-0.8402646813	-1.3364764	-0.6465591415999999	-0.7951001398	-0.7176036818000001	-0.7247098667	-0.9236697025	-0.9351676103000001	-0.757818854	-0.8339006590000001	-0.7767703991	-0.8239157589	-0.7396431303000001	-0.6862097703	-0.8509778829000001	-0.7684929667	-0.6436548313	-0.7373251301	-0.8629725872	-0.8332832883	-0.8826715140000001	-0.9451407612	-0.9667229307999999	-0.8949339675	-0.9302546712	-0.8325412879	-0.8645409656999999	-1.00123302	-1.057503289	-0.8513552615000001	-1.18599104
AOTUv1B_S11(PS)	-1.104584452	-1.1844628640000001	-1.183053683	-1.173057773	-1.168093613	-1.192639883	-1.1110264109999999	-1.062444587	-1.193078151	-1.129769902	-1.197729234	-1.134022203	-1.209268585	-1.222445311	-1.176339281	-1.242300891	-1.216770983	-1.125503365	-1.176759285	-1.37097532	-1.1096677	-1.205374903	-1.114596793	-1.15559851	-1.2233411	-1.233879597	-1.1091133659999999	-1.1909218129999999	-0.9732276448999999	-1.14830211	-1.191578662	-1.108154158	-0.8650938281999999	-1.126545254	-0.9762291415000001	-1.152136309	-1.191688534	-1.137380135	-1.1732318529999999	-1.235083807	-1.2265671	-1.273967633	-1.237493428	-1.1524185820000001	-1.152227568	-1.180867967	-1.3194720709999999	-1.091429632	-1.345439665
AOTUv1B_S12(PS)	-0.9435030883	-1.099331846	-1.105648783	-1.065016088	-1.08407084	-1.084357265	-1.0553161640000002	-1.034168613	-1.0895365209999999	-1.0873270240000001	-1.128984725	-1.05650056	-1.083022126	-1.102073812	-1.066470925	-1.135164007	-1.101306593	-1.013867171	-1.06257187	-1.3257311040000002	-0.9485828056000001	-1.065569954	-0.9783626536	-1.017457661	-1.13798679	-1.126817705	-1.0214466709999999	-1.07983472	-1.029101161	-1.0695851109999999	-1.0478881629999999	-1.012368288	-1.041219255	-1.0612560359999998	-0.9860941651	-1.057396636	-1.09034967	-1.0523885020000001	-1.083187118	-1.133662959	-1.130980763	-1.1600258140000002	-1.130336906	-1.0902847409999998	-1.089246533	-1.102724082	-1.1925554059999999	-1.012918067	-1.2620371540000002
AOTUv1B_S13(PS)	-1.019963589	-1.1023329240000002	-1.115143385	-1.07695362	-1.088397966	-1.096800778	-1.0653481390000001	-1.038992602	-1.077137623	-1.086146834	-1.135741769	-1.045620887	-1.0947915529999999	-1.114836269	-1.077749674	-1.140612557	-1.1112875709999999	-0.9973035768999999	-1.06913853	-1.346578281	-0.9280635848000001	-1.062593874	-0.9930646699	-1.030968245	-1.1488445090000001	-1.142686045	-1.013376541	-1.096695589	-0.9791470365	-1.0840409579999999	-1.073452707	-0.9949745777	-0.96296305	-1.0651699	-0.9553282009999999	-1.071691491	-1.101998818	-1.055406578	-1.077629369	-1.141752633	-1.1593031679999999	-1.17282271	-1.156426413	-1.014717182	-1.055023397	-1.087704398	-1.2401329559999998	-0.9551401522	-1.2912089759999998
AOTUv3A_H01(LAL)	-1.147012272	-1.201619412	-1.208003551	-1.169045052	-1.15764116	-1.037045672	-1.145404262	-1.156914708	-1.188640446	-1.148959139	-1.213673945	-1.063544965	-1.1738744209999998	-1.192490255	-1.156641513	-1.161821468	-1.192715398	-1.222953571	-1.1609457429999999	-1.329091118	-1.0726423520000001	-0.9795256871	-1.001207597	-1.03402244	-1.236362475	-1.215979168	-1.095241548	-1.168969124	-1.106855758	-1.160419605	-1.141949325	-1.095230741	-1.187122155	-1.186970035	-1.10743191	-1.194816486	-1.171138607	-1.142342426	-1.184705291	-1.234441855	-1.214659689	-1.181892007	-1.192244326	-1.1028517070000001	-1.1852272940000002	-1.213388845	-1.286198813	-1.18604504	-1.354007582
AOTUv3A_H02(LAL)	-0.8524781381000001	-0.9000164432	-0.9032136076	-0.8785250819	-0.8771552965999999	-0.7636480697	-0.8553309108	-0.8873141690999999	-0.8972276537	-0.8584064506999999	-0.9414256545999999	-0.8320975729000001	-0.8860530832	-0.8996726297	-0.8826121785	-0.8835190151000001	-0.9157532612999999	-0.8366886526999999	-0.8530966654000001	-1.372229116	-0.6983053661	-0.7355089019	-0.7944263865000001	-0.7601323095999999	-0.9492426307999999	-0.9418791176000001	-0.8042003097	-0.8777297524	-0.8352983065999999	-0.8898444772	-0.8483786606999999	-0.7992140555	-0.8143794912000001	-0.9051675826000001	-0.8524750475	-0.8753222491	-0.8856651762000001	-0.8753234283	-0.8989028968	-0.9514013272	-0.9608331759000001	-0.9106140021	-0.9359420192	-0.8983753206999999	-0.9104071746	-1.04121684	-1.0728506759999998	-0.9466334329	-1.280467816
AOTUv3A_H03(LAL)	-1.33859358	-1.329993218	-1.332473693	-1.329402562	-1.3226443190000001	-1.34660906	-1.3196722109999999	-1.341045205	-1.3250997290000002	-1.318897904	-1.355801045	-1.3439323330000001	-1.328747128	-1.3484701430000001	-1.322812672	-1.320880321	-1.342002803	-1.4656190180000002	-1.341790324	-0.8013503609999999	-1.3162697	-1.31393501	-1.3277083729999999	-1.321844222	-1.3870449669999998	-1.33967881	-1.324078763	-1.328381798	-1.331066967	-1.324677212	-1.328413508	-1.334174173	-1.480682614	-1.330496757	-1.333945199	-1.352232834	-1.3283898509999998	-1.317072129	-1.337225429	-1.360698355	-1.332212888	-1.3624849	-1.318368568	-1.380927016	-1.325437192	-1.135936179	-1.441635231	-1.416480709	-1.401749425
AOTUv3A_H04(LAL)	-1.011470655	-0.9637437667000001	-0.9338009779	-0.9430126498	-0.9320420306	-0.7140877859999999	-0.9087679014	-0.9108149107	-1.000715211	-0.9307972123	-0.9860114445	-0.872231587	-0.9037625245	-0.9241393652	-0.9468150485	-0.8751214362999999	-0.9440862136	-0.8457123793000001	-0.8638881319	-1.2807654659999999	-0.8708381845000001	-0.6600810257999999	-0.8068869167	-0.748980979	-0.9764734533	-0.9358176609000001	-0.8791709493000001	-0.8900005185	-0.8550894839000001	-0.9225776284999999	-0.8751103078	-0.8621397389	-0.9671896975	-0.9512276939000001	-0.8643192617000001	-0.9665219315000001	-0.8776321222	-0.8679016615999999	-0.9564162318	-0.9709698656999999	-0.8900714328	-0.8436804261	-0.8830177061	-0.9015700346	-0.9180816366	-0.5227329236	-0.6636618284	-0.6607078066	-1.076559828
AOTUv3A_H05(LAL)	-0.9216644975	-0.9094715298	-0.9352754148000001	-0.9309514981999999	-0.9094623652	-0.8074788674	-0.8800065864	-0.8858295987	-0.9759258244	-0.9082415162999999	-0.9763187098	-0.804643001	-0.9521236798	-0.9717176812999999	-0.9487374336	-0.9561366328	-0.9656201615000001	-0.918840835	-0.9213744358	-1.3052100009999998	-0.8867912365999999	-0.7420693747	-0.8460591448	-0.8189585484999999	-0.9758008986	-0.993927413	-0.8496738471999999	-0.9623608701	-0.8531725617	-0.916869115	-0.9274924531000001	-0.894984971	-0.761962536	-0.9448769705	-0.8046483458	-0.9558228564	-0.9166854619	-0.8891293218999999	-0.9346788806	-0.9829441636	-0.9617280192000001	-0.9308061024	-0.9721961384000001	-0.9192956258	-0.9290899190999999	-0.4543461113	-0.735398069	-0.39657008520000003	-1.171590299
AOTUv3A_H06(LAL)	-0.9839072739	-0.9606896829000001	-0.9298261622	-0.9153170804	-0.8998662354000001	-0.7907922893000001	-0.8689754573	-0.8792634468000001	-0.95064517	-0.8920849147	-0.9473034726	-0.8116560843999999	-0.937833334	-0.9427421320999999	-0.9138617867000001	-0.9172241320000001	-0.9441248885	-0.8552396189	-0.8870399841	-1.306550458	-0.8647387142	-0.7052120114	-0.8146436933	-0.7880425034999999	-0.9460575209000001	-0.9755056312999999	-0.8754463618	-0.9440212083	-0.8315291361	-0.9040659228	-0.8982987886	-0.8830105366	-0.8601451956	-0.9348887968999999	-0.7972519706	-0.942078091	-0.8976826211	-0.8663758618999999	-0.9262047856	-0.9760854489	-0.9385451663	-0.9154199331	-0.9520871031999999	-0.8704811626000001	-0.9420349723999999	-0.7480679509999999	-0.9419120338	-0.7529537422	-1.200124599
AOTUv3A_H07(LAL)	-0.8888172528	-0.898072148	-0.8848207249	-0.8738522532999999	-0.85534776	-0.7291161037	-0.8428497573	-0.8800227776999999	-0.8885914567000001	-0.825362975	-0.9271753070000001	-0.7844778273	-0.8741240220000001	-0.8784315295	-0.8766422072	-0.7866592841	-0.8748416721	-0.8154170478	-0.829700043	-1.30109021	-0.6839440317000001	-0.6491811989999999	-0.7489518807	-0.7100900753	-0.9347661676000001	-0.9133112903	-0.7661532508	-0.8574287449	-0.8232285138	-0.8691829536	-0.8263086648000001	-0.7552875837999999	-0.8290819484	-0.8956578920999999	-0.8405130559999999	-0.8997216818000001	-0.8369590617	-0.83362672	-0.8934545775	-0.9270122801	-0.9171744985	-0.8460349642	-0.8877311712	-0.8583923903	-0.8797054427	-0.7720505069	-0.8701226956	-0.7518310316	-1.133091777
AOTUv3A_H08(LAL)	-0.9741890542	-0.9723831209999999	-0.9863528592	-0.9661662192	-0.9431579890999999	-0.8623724423000001	-0.9345961611	-0.9689007478	-0.9770686873000001	-0.927296465	-1.017824935	-0.936514385	-0.9689461072	-0.9864464656	-0.9634658258	-0.9742695519	-0.9883085609000001	-0.9479639190000001	-0.9548724465999999	-1.307910763	-0.8413187086	-0.7423299568999999	-0.8889718515	-0.8471105275	-1.027805025	-1.01307484	-0.9113783278	-0.9848938969	-0.9267961456	-0.9729195764	-0.9454268691	-0.9101441492	-0.9886309312999999	-0.9786653122	-0.922214847	-0.9924553933	-0.9703386656999999	-0.9499468758	-0.9791356318000001	-1.038388654	-1.020554493	-0.9947391165	-0.9986414326	-0.9603082184	-1.001015032	-1.048863383	-1.12416332	-1.0875243079999999	-1.2576765509999999
AOTUv3A_H09(LAL)	-0.8900812008	-0.8335245403	-0.7956865115	-0.8243655658	-0.7906873479000001	-0.7108523103	-0.7846375826	-0.8140547745000001	-0.8524570104000001	-0.7366979245	-0.8539263519	-0.7388934926999999	-0.8244955251	-0.8361132101000001	-0.8225340135	-0.7599316119	-0.8079461723	-0.7442585512000001	-0.7925107014	-1.317497538	-0.6850227125	-0.5703571834000001	-0.6851868072	-0.6895035495	-0.8549149569	-0.8560237244	-0.7415718673	-0.8087376714	-0.7941868062999999	-0.813233795	-0.7664721245999999	-0.7417251029999999	-0.8506992814	-0.8425714834	-0.7817947131	-0.8409814673	-0.7717427101000001	-0.7822182240000001	-0.8400117182	-0.8903743265999999	-0.8524555341	-0.7979165424	-0.8106409065000001	-0.8303926912	-0.8532504395999999	-0.7394789465	-0.8113071723	-0.7005148286	-1.0462808940000001
AOTUv3A_H10(PS)	-1.133990178	-1.1258149709999998	-1.116125436	-1.078567055	-1.061830535	-0.9292451538	-1.000458401	-1.006600658	-1.097158182	-1.099209323	-1.119461122	-0.9484982342	-1.099735353	-1.094007449	-1.077523911	-1.077526782	-1.120752609	-1.034970918	-1.046464579	-1.369478076	-1.015526998	-0.9217508752	-0.9262076052	-0.9408619205	-1.131874786	-1.15079224	-0.9790210018000001	-1.075149138	-1.000192459	-1.044099063	-1.06370653	-0.9944489562000001	-0.9691976443000001	-1.0757870379999999	-0.8950308255	-1.102764185	-1.104263811	-1.051238933	-1.09554652	-1.146554637	-1.141585697	-1.1073478540000001	-1.14242034	-1.06459196	-1.084072889	-1.134991679	-1.262187193	-1.084723833	-1.393392002
AOTUv3A_H11(PS)	-1.073902988	-1.0542477559999999	-1.089325331	-1.031801879	-1.03547798	-0.930980424	-1.021458622	-1.0551347	-1.094308815	-1.078041088	-1.116443991	-1.053962974	-1.0515902609999999	-1.06883916	-1.049690588	-1.061123422	-1.0793797040000002	-1.076751387	-1.045465647	-1.305464943	-1.020492517	-0.9007401098000001	-1.024595533	-0.9625695356999999	-1.1111404390000001	-1.097766316	-0.9927864443000001	-1.068320762	-1.02864698	-1.052981781	-1.0478673729999999	-1.019982551	-0.9541240746999999	-1.08589623	-1.016028516	-1.080282118	-1.054919762	-1.037545339	-1.0880159390000002	-1.118953844	-1.0922528470000001	-1.10442185	-1.083605133	-1.112108287	-1.106553469	-0.9377938861	-1.02950635	-0.9442669201999999	-1.2886828959999999
AOTUv3A_H12(PS)	-1.106805566	-1.068814821	-1.142421188	-1.065522377	-1.100805638	-1.037391166	-1.082077565	-1.112038072	-1.146662745	-1.1363519359999998	-1.173679813	-1.117105265	-1.1280254109999999	-1.140857093	-1.107301028	-1.131602231	-1.139641235	-1.1457305740000001	-1.11488446	-1.312134205	-1.07733394	-0.9973814938	-1.097721585	-1.038251848	-1.1691141059999999	-1.154755096	-1.0544045340000001	-1.1288111379999999	-1.102873494	-1.118587963	-1.107731751	-1.077708173	-0.9669288203	-1.1431790640000001	-1.087175655	-1.138827181	-1.116253828	-1.095860538	-1.145824091	-1.176147906	-1.148684148	-1.1756694570000001	-1.140626514	-1.173692407	-1.167665497	-0.9477141981999999	-1.065524627	-0.9382085679000001	-1.320785906
AOTUv3A_H13(PS)	-0.9659184120000001	-0.9665027937	-0.9757918143000001	-0.9323561512	-0.9294155838	-0.8360999051000001	-0.8886523789	-0.8995438912999999	-0.9516025555	-0.9402497037	-0.9904882495999999	-0.8249737291	-0.9547457594	-0.9604675651000001	-0.9358896428	-0.9706391312	-0.9683959031	-0.9487801593	-0.9247141234999999	-1.285895829	-0.8592865764000001	-0.7658680545000001	-0.807534037	-0.8151178528	-0.9914485597	-1.006981214	-0.8582374314	-0.9567335828	-0.9060048993	-0.916952013	-0.9243462667	-0.877777702	-0.8990087143000001	-0.9347009593000001	-0.825540872	-0.9084968045	-0.9649464367	-0.9253375471999999	-0.9619107390999999	-1.01594446	-1.022866528	-0.9792965371	-1.0153384109999999	-0.9445274961	-0.9652396718999999	-1.050635226	-1.087396103	-1.001772912	-1.285517676
AOTUv3A_H14(PS)	-1.0482819970000001	-1.147740186	-1.1481306690000002	-1.105759428	-1.110690488	-1.030783966	-1.087196765	-1.089615199	-1.142985629	-1.133434209	-1.176214988	-1.113698573	-1.130092036	-1.145660528	-1.109930025	-1.1588013609999999	-1.148647927	-1.11983001	-1.1053481809999999	-1.3677228069999998	-0.9975861234000001	-1.023670488	-1.074102528	-1.031191057	-1.181078603	-1.176641832	-1.0723317190000001	-1.13550557	-1.084706578	-1.123338615	-1.105895617	-1.0699743720000001	-1.1176128459999999	-1.118367866	-1.034548088	-1.118105261	-1.136702556	-1.089975559	-1.139176451	-1.187587201	-1.174089821	-1.198659402	-1.169909525	-1.141799993	-1.1625191609999999	-1.272675506	-1.293364527	-1.2273390770000001	-1.373838095
AOTUv3A_H15(PLP)	-1.130418215	-1.10693358	-1.209628372	-1.136946579	-1.16059208	-1.071373445	-1.151131911	-1.17561944	-1.1995223609999999	-1.181170418	-1.233467722	-1.069716038	-1.188459093	-1.195453968	-1.176675478	-1.178694305	-1.2052102820000001	-1.217741978	-1.182193928	-1.323674241	-1.121698023	-1.01599869	-1.056143483	-1.060397713	-1.2363392340000001	-1.21922264	-1.074335878	-1.183237941	-1.129844527	-1.182647629	-1.169054917	-1.137051649	-1.049117171	-1.196043341	-1.1305366890000002	-1.198545301	-1.186404638	-1.160228051	-1.20086381	-1.233671	-1.2087423990000001	-1.1915838090000002	-1.19562739	-1.2016800140000001	-1.18273019	-0.8783306162000001	-0.9882637266	-0.8395128322	-1.33486962
AOTUv3A_H16(ICLc)	-1.019389055	-1.017599707	-1.111494096	-1.029396948	-1.067155122	-0.9717025038	-1.061327798	-1.093921122	-1.116614938	-1.10890934	-1.144812997	-1.037792687	-1.097606585	-1.102361593	-1.088849052	-1.098508345	-1.119998096	-1.1188240740000002	-1.08735267	-1.308964631	-1.052725725	-0.9232732985	-1.02956545	-0.9868096515000001	-1.131995095	-1.134220275	-0.9991156226000001	-1.1066895909999999	-1.07088437	-1.0979112709999999	-1.08575209	-1.0552809220000001	-0.910010581	-1.1171616009999998	-1.058847852	-1.118023615	-1.091705781	-1.077313164	-1.114219831	-1.142412431	-1.112975043	-1.098689934	-1.1035547190000001	-1.125772053	-1.103982726	-0.5218349762	-0.8346507704999999	-0.5558509364	-1.239514335
AOTUv3A_H17(ICLc)	-0.8277346375	-0.7354904409999999	-0.7457437346	-0.7689498197	-0.7242383246999999	-0.5995245627	-0.6707178651	-0.6864596090999999	-0.6866227937999999	-0.5928993546	-0.7439528023	-0.5080093922	-0.7538553853	-0.7223014729	-0.7489944716	-0.5717523452000001	-0.6812004086	-0.7028469867	-0.6514251322	-1.381889418	-0.4496947329	-0.49574758049999995	-0.4902679469	-0.5071430116	-0.7582840671	-0.7313366920000001	-0.5725153633	-0.6358599454	-0.5986960345000001	-0.6750323275	-0.5443059148	-0.45549654729999994	-0.7771366451999999	-0.6521800043	-0.5705966348	-0.7164834512999999	-0.6618788163	-0.5971625357	-0.7053102715	-0.7839477712999999	-0.8151752566	-0.6161202847999999	-0.7256436512000001	-0.7052430006999999	-0.6465166816	-0.9953893919	-0.9994692534	-0.8675971292	-1.205625659
AOTUv3A_H18(SPSc)	-1.070362408	-1.054757683	-1.059586305	-1.031746252	-1.020489335	-0.9561584959999999	-1.0034760409999999	-0.9926744226	-1.032113754	-1.0252762770000001	-1.076515731	-0.9419307578	-1.056196809	-1.059719543	-1.03207151	-1.068528757	-1.064691133	-1.020697762	-1.0210314120000001	-1.3424420469999998	-0.9299981873000001	-0.9049522434999999	-0.8927420439	-0.9329849662999999	-1.0830507440000001	-1.105575953	-0.9757730684999999	-1.058095119	-0.9754376921	-1.018135321	-1.027887097	-0.9695356055	-1.050770901	-1.0419121279999999	-0.92313675	-1.053188907	-1.0550132209999998	-1.00826394	-1.041322417	-1.106916828	-1.1097859079999999	-1.082578841	-1.110778708	-0.9917312905	-1.041234636	-1.106391087	-1.214846969	-1.054051745	-1.3453096469999999
AOTUv3A_T01(PS)	-0.885685319	-1.189038818	-1.175636081	-1.130607545	-1.137282677	-1.056473125	-1.1112455959999998	-1.114526267	-1.181226884	-1.173691754	-1.1976126809999998	-1.109508181	-1.1746065	-1.177712915	-1.130680155	-1.171668082	-1.172648819	-1.1858775	-1.141426905	-1.313813373	-1.104955839	-1.033317917	-1.085587471	-1.045866888	-1.2024611509999998	-1.1970496640000001	-1.099016857	-1.168195092	-1.116665021	-1.138182848	-1.142521343	-1.100700957	-1.120783482	-1.169811036	-1.072459727	-1.158250539	-1.153050945	-1.10506548	-1.158399809	-1.208049529	-1.182499046	-1.2100612370000001	-1.187244525	-1.0210192340000002	-1.178275886	-1.188956563	-1.276292462	-1.185116955	-1.336668194
AOTUv3A_T02(PS)	-1.019835702	-1.139373162	-1.126936463	-1.096461057	-1.085829734	-0.9976328392	-1.066842288	-1.0511030909999999	-1.1380956709999999	-1.105551722	-1.153789915	-1.008530036	-1.123542205	-1.1390673409999998	-1.098749277	-1.133258567	-1.1376706	-1.095227256	-1.0908538	-1.317097372	-1.073649055	-0.9520423689	-1.0020769809999999	-0.9949694738	-1.160242709	-1.152434294	-1.057011552	-1.1260628240000001	-1.075626482	-1.090698996	-1.1057411879999999	-1.068568288	-1.068213736	-1.122163572	-1.0049454690000001	-1.127676428	-1.11588616	-1.075077539	-1.112702528	-1.16875891	-1.136628384	-1.142424356	-1.1378836940000001	-1.13399164	-1.1173676129999999	-1.176945629	-1.228467808	-1.150869983	-1.306616222
AOTUv3A_T03(PS)	-1.064510153	-1.124136595	-1.133423544	-1.107047315	-1.0903249640000001	-1.024614882	-1.064390907	-1.0507175359999998	-1.146658221	-1.116554869	-1.155142499	-1.014161538	-1.133737803	-1.14829342	-1.10720293	-1.143831028	-1.143835918	-1.15558972	-1.111878471	-1.312149662	-1.077181419	-0.9592167848	-1.01270807	-1.009837037	-1.172752877	-1.166768	-1.04869096	-1.1364532440000001	-1.087852899	-1.100833444	-1.118805855	-1.071763478	-1.012068658	-1.11811568	-0.9883838072	-1.123425348	-1.126498095	-1.0852805209999998	-1.127597152	-1.180236481	-1.1483251970000001	-1.162156733	-1.146185837	-1.1711932090000001	-1.140996315	-0.9184084241	-1.0916941009999999	-0.8701366103	-1.312150232
AOTUv3A_T04(ICL)	-1.038528912	-1.0319227420000001	-1.189677394	-1.091223858	-1.147929479	-1.0510313009999999	-1.138721031	-1.1461551890000001	-1.189419016	-1.18707038	-1.2243644009999999	-1.101391969	-1.174074516	-1.17362636	-1.162096764	-1.170230469	-1.19126834	-1.212019152	-1.1598918520000001	-1.30532399	-1.137580283	-1.026204638	-1.0993704020000001	-1.068293133	-1.207283075	-1.1893528359999999	-1.054711628	-1.178006605	-1.149748674	-1.1681509559999999	-1.1570579970000001	-1.139581316	-0.9012603494	-1.1906731990000001	-1.128451764	-1.191202349	-1.161339438	-1.150181988	-1.1878949909999998	-1.1944638509999999	-1.171740023	-1.1611599879999999	-1.166518637	-1.193135713	-1.16872822	-0.2889918284	-0.6561632653	-0.22714623469999998	-1.184899393
AOTUv3B_M01(LAL)	-1.227490422	-1.188893014	-1.180339568	-1.165038526	-1.155119853	-1.094725353	-1.149733186	-1.155449607	-1.187962142	-1.141163621	-1.218835897	-1.131400677	-1.178910713	-1.186688778	-1.1654388820000001	-1.094427866	-1.154723671	-1.218464005	-1.11904893	-1.3244738870000001	-1.052852254	-1.100171977	-1.0362413959999999	-1.037444051	-1.2180240979999999	-1.179937365	-1.080684018	-1.130790025	-1.126391741	-1.16510494	-1.127063712	-1.07052777	-1.202143309	-1.18456147	-1.1526306659999999	-1.192136633	-1.095516623	-1.113784875	-1.191865355	-1.204560556	-1.171985361	-1.024980303	-1.1266012440000002	-1.206313083	-1.121874922	-0.052606788	-0.1372786536	-0.1522775474	-0.5155912201
AOTUv3B_M02(IB)	-1.181787346	-1.256862228	-1.273520892	-1.2655741	-1.243821599	-1.273580745	-1.232627224	-1.260349001	-1.26402092	-1.271183078	-1.288441472	-1.2693515370000001	-1.261862084	-1.274652458	-1.26785326	-1.2721663909999998	-1.278371689	-1.344469911	-1.274984335	-1.3023132609999999	-1.26429987	-1.246622882	-1.262031138	-1.24401208	-1.310695733	-1.283156964	-1.198615083	-1.259747173	-1.269197548	-1.2571760379999999	-1.252441491	-1.251522767	-1.039499318	-1.2593570379999999	-1.249505321	-1.286397276	-1.254137771	-1.242077024	-1.260633535	-1.296181856	-1.267393093	-1.2233462940000002	-1.2532814490000002	-1.299762771	-1.190528123	0.007559090047	-0.3427002874	0.0580412951	-0.8724954397
AOTUv3B_M03(IB)	-1.183670258	-1.24249278	-1.245446217	-1.250630464	-1.246003982	-1.2466851209999998	-1.229648212	-1.2226451170000001	-1.243603812	-1.245033407	-1.268875985	-1.2432813090000001	-1.231186924	-1.2626760890000002	-1.250066144	-1.2509783159999999	-1.251956981	-1.292319786	-1.243278935	-1.138973898	-1.22274264	-1.218737057	-1.21680185	-1.215191302	-1.29540938	-1.250349449	-1.213403086	-1.223099527	-1.2361381009999999	-1.2306315209999998	-1.224517079	-1.226237274	-1.1913047909999999	-1.23731703	-1.234234359	-1.258180075	-1.224361732	-1.209470517	-1.240706593	-1.268050642	-1.229406842	-1.236478702	-1.216528297	-1.26928855	-1.188400393	-0.2139851885	-0.6601172467	-0.37861323950000003	-1.141733322
AOTUv3B_M04(IB)	-1.16203791	-1.247493335	-1.266210888	-1.274736366	-1.2606076659999998	-1.275747872	-1.24946283	-1.25193379	-1.263530056	-1.274477004	-1.296986861	-1.267083449	-1.259529955	-1.26833183	-1.268220549	-1.27097558	-1.28154011	-1.325896865	-1.2679021879999999	-1.237596769	-1.258296172	-1.242220315	-1.255256809	-1.240480655	-1.315807089	-1.285037383	-1.196199024	-1.25141049	-1.255981072	-1.250271033	-1.246524217	-1.248292889	-1.072423055	-1.2595396220000001	-1.244005297	-1.280425148	-1.25421541	-1.24549375	-1.254948893	-1.296841546	-1.257911207	-1.248278253	-1.235775847	-1.285313687	-1.175866548	-0.1372140271	-0.5446110637	-0.1669184199	-1.11963018
AOTUv3B_M05(IB)	-1.178470863	-1.2759370209999998	-1.33791019	-1.309817341	-1.322458707	-1.343182275	-1.317322818	-1.317790933	-1.335333837	-1.344574676	-1.361461605	-1.326182217	-1.324291689	-1.343774465	-1.3306585	-1.3448704930000002	-1.348118526	-1.410891401	-1.331701023	-1.299152724	-1.325160353	-1.3186164340000002	-1.325862807	-1.310864138	-1.3860408080000002	-1.35271868	-1.274972311	-1.321668439	-1.32023412	-1.3248117259999999	-1.321076004	-1.32179486	-1.062687257	-1.330034647	-1.320778153	-1.3505331630000001	-1.325963567	-1.31477184	-1.326740215	-1.3613732790000002	-1.328697397	-1.290430432	-1.31023177	-1.369299407	-1.274354846	-0.06405294736	-0.4621448512	-0.01024214767	-1.1459336340000001
AOTUv3B_M06(IB)	-1.23003606	-1.257825035	-1.279438863	-1.269915296	-1.261911026	-1.279259423	-1.249339707	-1.2550469579999999	-1.2734368	-1.2817666090000002	-1.297212943	-1.287590098	-1.265537368	-1.278939466	-1.268287063	-1.277817942	-1.27780214	-1.291298825	-1.272635694	-1.315398466	-1.262068437	-1.260614172	-1.260612029	-1.25002112	-1.321349963	-1.286428339	-1.222034625	-1.259670399	-1.244937577	-1.259048561	-1.262282738	-1.26074762	-1.138074265	-1.262516519	-1.260926383	-1.285392374	-1.253940993	-1.2529181459999998	-1.267480243	-1.30224141	-1.263613838	-1.1851077909999999	-1.244855877	-1.292901133	-1.184699407	0.007622129788	-0.25127434519999997	0.013668299480000002	-0.6696296704
AOTUv3B_M07(IB)	-1.150566226	-1.142482319	-1.0748696070000001	-1.1225457220000001	-1.148730975	-1.14934088	-1.138116561	-1.085491259	-1.196625517	-1.098284028	-1.2195561990000001	-1.094832861	-1.16474258	-1.178612154	-1.137201223	-1.160146176	-1.141538202	-1.162520508	-1.150110931	-1.298593151	-1.123088901	-1.108392378	-1.059096118	-1.082180223	-1.222045943	-1.174371534	-1.110321066	-1.152636108	-1.154215137	-1.152669932	-1.130255014	-1.13994492	-1.184600143	-1.172040727	-1.146824354	-1.180262583	-1.134817392	-1.129614807	-1.182614728	-1.214208011	-1.12517695	-0.9569686477	-1.117720605	-1.199360142	-1.069503944	-0.06973462149	-0.27704551510000003	-0.1923687132	-0.7821775098
AOTUv3B_P01(LAL)	-1.013789709	-1.000149179	-0.9529324393	-0.9534612206	-0.936221588	-0.9752168337	-0.8558500648999999	-0.8226027281999999	-0.9824633744	-0.9763790334	-0.9765197440000001	-0.8711783654999999	-0.9854867906999999	-0.9974062876	-0.9516049839	-1.011123147	-0.9900322272	-1.056309014	-0.9386548698	-1.299045072	-0.908651234	-0.9350545071999999	-0.8285668601	-0.881647779	-1.0003150440000002	-1.024253619	-0.8659350701	-0.9524176351000001	-0.9142970184	-0.9002824461	-0.8972266084999999	-0.8581207259	-0.741046943	-0.8898185623999999	-0.6994797223999999	-0.9331155234	-0.9651878072	-0.9156882345999999	-0.9499804621	-1.023080673	-1.015179812	-1.046292311	-1.004540796	-0.9890037078	-0.9405042854000001	-0.43423861700000005	-0.7406136918999999	-0.30721559730000003	-1.143153296
AOTUv3B_P02(LAL)	-1.126536011	-1.216958864	-1.231318858	-1.1901143570000001	-1.182639582	-1.21672014	-1.16060169	-1.186009887	-1.225962882	-1.229446443	-1.256164642	-1.229001194	-1.209679417	-1.213480066	-1.1911315340000002	-1.230121357	-1.22420332	-1.2621012740000002	-1.180801933	-1.377184009	-1.125609917	-1.198306571	-1.183083415	-1.179105139	-1.259237486	-1.246921204	-1.094552983	-1.206759579	-1.2006020659999999	-1.193334913	-1.170052246	-1.141658892	-0.9013809987000001	-1.20876013	-1.15081498	-1.22168588	-1.195764456	-1.169886304	-1.2061531140000001	-1.259599793	-1.241631186	-1.2766748959999998	-1.21903462	-1.2766522740000001	-1.172969448	-0.21040399170000001	-0.517028412	-0.11673919320000001	-0.9889945579
AOTUv3B_P03(LAL)	-1.1034189220000001	-1.140946868	-1.125456987	-1.108345293	-1.114203726	-1.005786667	-1.014191753	-1.0119383259999999	-1.1113909640000001	-1.136782273	-1.134026602	-0.9549201087000001	-1.123210278	-1.1061704959999998	-1.10595968	-1.0366355090000001	-1.127489713	-1.214271214	-1.017160592	-1.3819373	-0.9539032854999999	-1.0235443579999999	-0.9168239373999999	-0.9530032702	-1.146758199	-1.108424736	-0.9625887945999999	-0.9948814956	-0.9562581157	-1.0402073509999998	-0.9336659219	-0.8607871597	-0.9231588251999999	-0.9918839765999999	-0.8784676736	-1.0001164359999999	-1.0614920890000001	-1.019152295	-1.078899067	-1.141898513	-1.131469274	-0.9868802673999999	-1.088409921	-1.158786005	-1.046308744	0.09878133901000001	-0.18205301940000002	0.2225587753	-0.3811567971
AOTUv3B_P04(LAL)	-1.128111903	-1.097614874	-1.092921102	-1.061841553	-1.060764567	-0.8382817168000001	-0.9974519604000001	-0.9968252284	-1.072862821	-1.080001516	-1.110917234	-0.8988767661	-1.062870403	-1.00091598	-1.057050273	-0.9243793855	-1.028817415	-1.12661688	-0.957978083	-1.32770579	-0.8732480077	-0.9123298537000001	-0.8260485966	-0.8691880489	-1.08372291	-1.0386171659999999	-0.9275340261	-0.9231989229	-0.8873750242	-0.9995470181999999	-0.8574291286	-0.8107124949	-1.1415622559999998	-0.9506938447	-0.8687540406	-0.9765212381999999	-0.969664588	-0.9480376228	-1.035182616	-1.070659537	-1.023634167	-0.8221236756999999	-1.01444355	-1.106944022	-0.9931475479	0.1988147207	0.007934922277	0.07632673298999999	-0.009594575103
AOTUv3B_P05(LAL)	-1.399350214	-1.392925718	-1.408519158	-1.391610847	-1.387912262	-1.4080658019999999	-1.381076407	-1.399900341	-1.377946614	-1.404541495	-1.412905157	-1.405482783	-1.3877363459999998	-1.4008854769999999	-1.386156582	-1.4058683369999998	-1.4089163919999999	-1.5256212530000002	-1.402479505	-0.765790693	-1.39008341	-1.3917843890000001	-1.3985756280000001	-1.385673612	-1.4455765790000001	-1.409124354	-1.3849771119999998	-1.3872013619999999	-1.389226778	-1.390777401	-1.3940964169999999	-1.39663586	-1.53973392	-1.401609696	-1.388806169	-1.4083186369999998	-1.393300538	-1.386899788	-1.3966324980000002	-1.428116062	-1.3918043409999998	-1.4198244830000002	-1.382660831	-1.441297948	-1.4027293019999998	-1.258463822	-1.4958240319999998	-1.471765226	-1.463105405
AOTUv3B_P06(LAL)	-1.168507407	-1.059185282	-1.0592497459999999	-1.076902324	-1.046500272	-1.077626779	-0.9346420611	-0.9205796649	-1.054134663	-0.8955754082999999	-0.9710246054999999	-0.8481714387999999	-1.133740318	-1.111118917	-1.036439064	-0.9888568306000001	-1.014641073	-1.1365154240000002	-1.008006003	-1.31802556	-0.878822828	-0.9585400009999999	-0.8100949673000001	-0.899227364	-1.06283085	-1.06957892	-0.934899255	-0.9939326664	-0.9501589289	-0.9654941229999999	-0.9219614593000001	-0.8772883776	-1.118226715	-0.9222408371999999	-0.7726303921	-1.087567712	-0.9888133651000001	-0.9681372345	-1.085456884	-1.1478552990000002	-1.130144195	-0.6711559506	-1.050498201	-1.091215582	-1.002163978	0.20581918789999998	-0.030033388819999996	0.1462950082	-0.2946788968
AOTUv3B_P07(CRE)	-1.0189687790000002	-1.07645646	-1.106591252	-1.082468178	-1.060381263	-1.0974338540000002	-1.0479574459999998	-1.067472605	-1.0945536	-1.103036825	-1.124953258	-1.108867694	-1.080429985	-1.090881781	-1.088107063	-1.093728141	-1.086974059	-1.179997879	-1.078162504	-1.299136445	-1.073267159	-1.062146662	-1.07676351	-1.058210943	-1.147584339	-1.113201363	-1.004717467	-1.0765977290000002	-1.09000545	-1.073421245	-1.0633408	-1.06807425	-0.7566836820999999	-1.081344658	-1.063628545	-1.10695705	-1.053626628	-1.048326321	-1.0778436040000001	-1.123604296	-1.080501855	-1.151878632	-1.0631203790000001	-1.140722017	-1.0823919709999998	-0.49311807770000005	-0.6068588266	-0.5831800727	-1.272913194
AOTUv3B_P08(BU)	-1.048509623	-1.095097985	-1.103823014	-1.1073839840000002	-1.076785202	-1.0981304809999999	-1.06648817	-1.07548721	-1.103359781	-1.106064228	-1.130791343	-1.121942417	-1.0889334940000002	-1.086868439	-1.098756125	-1.088803716	-1.098105758	-1.103911313	-1.086213828	-1.304654456	-1.085417135	-1.062155363	-1.07819895	-1.056828554	-1.1410946229999999	-1.108589368	-0.9979209995	-1.071500135	-1.088331112	-1.071838109	-1.0734026079999999	-1.074658713	-0.884463275	-1.08134289	-1.058269438	-1.115926127	-1.060329658	-1.051830937	-1.073070311	-1.120724379	-1.0844149220000001	-1.156957338	-1.055142121	-1.137228808	-1.051851178	-0.6054001223	-0.6858648755	-0.6831248431	-1.265342424
AOTUv4A_M01(FB)	-1.28917873	-1.261952787	-1.274934513	-1.256168847	-1.242823957	-1.281427549	-1.238139011	-1.2497071290000001	-1.262868551	-1.265686024	-1.295454044	-1.28043253	-1.262492639	-1.272311875	-1.2541092409999999	-1.275316652	-1.262488407	-1.296462466	-1.264365149	-1.285203167	-1.23499811	-1.252000448	-1.249533484	-1.244599235	-1.314311131	-1.283086607	-1.243337288	-1.257928661	-1.265223066	-1.2554752340000002	-1.255151416	-1.25426184	-1.3276757670000001	-1.2661225459999998	-1.261842914	-1.2791787270000001	-1.246577242	-1.230585853	-1.264395225	-1.291370266	-1.1915638020000001	-1.230214323	-0.6866695139	-1.294214553	-1.124087785	-0.9227014020000001	-0.8700361123	-1.12228114	-1.233027082
AOTUv4A_M02(FB)	-1.2833421409999999	-1.257524328	-1.272532649	-1.246711427	-1.235966318	-1.2762049340000001	-1.23277415	-1.2454626020000001	-1.2715039209999999	-1.268421035	-1.28781203	-1.282788827	-1.25511517	-1.270978604	-1.247590307	-1.27417842	-1.263836584	-1.282144543	-1.259543393	-1.319246648	-1.248092632	-1.242276634	-1.230333262	-1.230636359	-1.310179464	-1.272630387	-1.234129072	-1.247675748	-1.2577327459999998	-1.248970804	-1.254465378	-1.2472442670000001	-1.376951681	-1.2550277140000001	-1.254231602	-1.272477259	-1.215401619	-1.220440733	-1.26661248	-1.296856854	-1.254064395	-1.155178858	-1.148443423	-1.299196367	-1.263436699	-0.6389995584	-0.6385817295	-0.9802871995	-1.148837447
AOTUv4A_M03(FB)	-1.293172599	-1.256306977	-1.285444889	-1.252075535	-1.2528222629999999	-1.281915922	-1.242447755	-1.2512931459999999	-1.2909909609999999	-1.197919456	-1.298900511	-1.279523736	-1.267355669	-1.285821175	-1.261039513	-1.284593032	-1.2650889459999999	-1.344369645	-1.265537049	-1.339151306	-1.224862638	-1.258760839	-1.23791463	-1.242872743	-1.319994179	-1.287062231	-1.242414337	-1.256204633	-1.2716483440000002	-1.259215812	-1.265369338	-1.257431791	-1.393530855	-1.270975603	-1.262731607	-1.280885333	-1.232022027	-1.237231037	-1.282251311	-1.307774191	-1.263919842	-1.033429815	-1.198987399	-1.318097463	-1.273963311	-0.5341953372	-0.46054518450000004	-0.6915061023000001	-0.8285923029000001
AOTUv4A_M04(FB)	-1.2772419640000001	-1.183499028	-1.230175124	-1.216196982	-1.206202631	-0.9610937769	-1.206213995	-1.210362923	-1.216399708	-1.061599572	-1.256032673	-1.096723655	-1.1963362309999999	-1.1506414870000001	-1.220013583	-0.9848774176999999	-1.0862558629999999	-1.126637876	-1.0925421659999999	-1.332330486	-1.0364801559999999	-1.05991352	-1.036341569	-0.9795413262999999	-1.255458928	-1.1827649009999999	-1.084856461	-1.114107482	-1.119308341	-1.203840748	-1.131963541	-1.078356632	-1.271147625	-1.207717921	-1.196705439	-1.245346047	-1.062547435	-1.08728125	-1.229409013	-1.1506195670000001	-1.0845520020000001	-0.9574453081000001	-1.0870009170000001	-1.139911702	-1.025873718	-0.4610289918	-0.02720089515	-0.7130227756	-0.2151076132
AOTUv4A_M05(FB)	-1.235562586	-1.183945603	-1.22176798	-1.196959514	-1.18519629	-1.193932002	-1.175791324	-1.180934557	-1.220632179	-1.100999896	-1.2294959079999999	-1.185967382	-1.1963711890000002	-1.216437989	-1.193478595	-1.1434444320000001	-1.1335002029999999	-1.210902649	-1.180349232	-1.294153395	-1.095482826	-1.16915546	-1.116836758	-1.12152908	-1.256067276	-1.2109738270000001	-1.141532427	-1.167120382	-1.191021512	-1.185916127	-1.168871522	-1.1557503390000001	-1.294144527	-1.193363208	-1.193982863	-1.217376357	-1.114678607	-1.13789857	-1.217979876	-1.217582773	-1.186014623	-0.9592004545999999	-1.152007484	-1.223434921	-1.156465032	-0.3168608079	-0.1330488783	-0.4565143909	-0.3809676531
AOTUv4A_M06(FB)	-1.268429365	-1.260941989	-1.27378616	-1.247255228	-1.236032453	-1.271333094	-1.232297739	-1.2475428640000001	-1.274744802	-1.250208236	-1.291274468	-1.282643259	-1.2513045390000002	-1.270099917	-1.246413397	-1.2716615390000001	-1.261880741	-1.2961400379999999	-1.257078299	-1.303907601	-1.245343074	-1.245190792	-1.23867149	-1.234629899	-1.314932037	-1.2759822	-1.2346820440000001	-1.2485694459999999	-1.260136863	-1.248414842	-1.255392654	-1.2434224409999999	-1.380778817	-1.257835768	-1.255216957	-1.273928245	-1.2323466090000001	-1.223016136	-1.265908145	-1.292662335	-1.2588787559999999	-1.048678319	-1.087283278	-1.3025365309999999	-1.214366105	-0.675969248	-0.761293459	-0.9596007906	-1.2578101
AOTUv4A_M07(FB)	-1.321313001	-1.244428852	-1.274341062	-1.255404237	-1.248261991	-1.261853904	-1.243164268	-1.241759702	-1.277042499	-1.166228546	-1.292495903	-1.245602144	-1.257179377	-1.2827229009999999	-1.257190379	-1.185148697	-1.18418401	-1.2402673	-1.238193516	-1.395034937	-1.133613549	-1.225081265	-1.168958898	-1.174724376	-1.302658405	-1.264088841	-1.1834987479999999	-1.216357365	-1.248191323	-1.241475103	-1.210294725	-1.187031994	-1.355255502	-1.2468180070000001	-1.259379824	-1.286621222	-1.155543603	-1.171198169	-1.283622915	-1.286499172	-1.246385012	-1.0551288490000001	-1.20151496	-1.278946592	-1.2008373490000002	-0.33804124259999996	-0.273978004	-0.7339630415	-0.6425855194
AOTUv4A_M08(FB)	-1.276162388	-1.241408351	-1.253141281	-1.2247458390000001	-1.211688642	-1.23904327	-1.210708167	-1.224456506	-1.261637462	-1.2176514109999999	-1.274582853	-1.253435038	-1.22632333	-1.253140926	-1.226059638	-1.216653669	-1.221997678	-1.240535565	-1.223654028	-1.288901357	-1.189714533	-1.221324077	-1.181450838	-1.1861658290000001	-1.284181628	-1.242667819	-1.190409898	-1.212174096	-1.2273273690000002	-1.218503913	-1.22485369	-1.206955142	-1.351133521	-1.235120612	-1.222659414	-1.2507006390000002	-1.169632483	-1.1763974590000001	-1.245302725	-1.2623214520000001	-1.218103065	-1.030699392	-1.203143385	-1.269071834	-1.222120656	-0.3636173586	-0.3607100773	-0.6956965429	-0.7654453148999999
AOTUv4A_M09(FB)	-1.295196761	-1.2445657209999998	-1.270889804	-1.2555142990000001	-1.247897901	-1.267952192	-1.241580289	-1.241643007	-1.274630416	-1.168024353	-1.288472429	-1.256183805	-1.254675237	-1.2788517320000001	-1.254468675	-1.216762684	-1.212349341	-1.231043506	-1.257233876	-1.29810423	-1.170204515	-1.2421857509999998	-1.180720742	-1.209342373	-1.309753153	-1.26990394	-1.20931756	-1.230606209	-1.258713478	-1.246235093	-1.242870207	-1.233994751	-1.357434139	-1.2534229140000002	-1.2590906640000001	-1.279545978	-1.169132598	-1.182785563	-1.275878111	-1.284066372	-1.233874395	-1.066754468	-1.211937467	-1.271820604	-1.194756083	-0.4180295682	-0.2628526307	-0.7691933726000001	-0.6465028764999999
AOTUv4A_M10(FB)	-1.286319633	-1.2602650979999999	-1.270830259	-1.255429671	-1.244482978	-1.281038933	-1.2428335640000001	-1.248696673	-1.267850645	-1.256251176	-1.292324848	-1.28583816	-1.257119044	-1.272155736	-1.2568427290000002	-1.273425129	-1.267381615	-1.311005122	-1.263433262	-1.2922215320000001	-1.257373315	-1.251606125	-1.246383306	-1.238807365	-1.3223677090000001	-1.27826124	-1.2421036	-1.2557574040000001	-1.258917866	-1.2567692990000001	-1.257240326	-1.249104545	-1.3888960730000002	-1.261178452	-1.2592010809999998	-1.280438611	-1.238163801	-1.234961336	-1.269023093	-1.2953683870000001	-1.2582258640000001	-1.109317214	-0.9261860358	-1.3083080059999999	-1.139219157	-0.7308391795	-0.8241198284000001	-1.137094244	-1.296228195
AOTUv4A_M11(FB)	-1.248673093	-1.1967915	-1.2241883709999999	-1.205440095	-1.202886623	-1.233456906	-1.196353292	-1.196794216	-1.240667478	-1.12889121	-1.251936346	-1.227370279	-1.2142098890000002	-1.239530165	-1.206897598	-1.235943465	-1.212406252	-1.199590455	-1.208182438	-1.334493236	-1.159949305	-1.181772038	-1.153989654	-1.181340448	-1.266037169	-1.22774799	-1.183066014	-1.203554625	-1.21960297	-1.202187763	-1.20810874	-1.208810565	-1.328329743	-1.216588535	-1.210265706	-1.23450449	-1.159798528	-1.172918705	-1.2292968340000001	-1.25602655	-1.198915307	-0.9690589633	-1.18874346	-1.248275415	-1.202636655	-0.3039599517	-0.2904190472	-0.6164518774000001	-0.8188654465
AOTUv4A_M12(FB)	-1.327735961	-1.3110336009999999	-1.320285519	-1.313892096	-1.310138705	-1.329588464	-1.2982749120000001	-1.318750423	-1.3046289290000002	-1.312556253	-1.337006841	-1.331401582	-1.3125838440000002	-1.322534185	-1.308991542	-1.312452038	-1.326890068	-1.446170247	-1.323665083	-1.1892543709999999	-1.295422591	-1.300836533	-1.307842502	-1.306921532	-1.364053908	-1.325950097	-1.309880168	-1.312520882	-1.309783642	-1.314766096	-1.310146775	-1.312677191	-1.467392795	-1.32415887	-1.311021994	-1.334931873	-1.313716139	-1.296973041	-1.316789278	-1.3453783830000001	-1.31357275	-1.3393185220000001	-1.306408349	-1.3678750380000002	-1.322633795	-1.265612404	-1.4201288490000001	-1.401396572	-1.3823084819999998
AOTUv4A_M13(FB)	-1.26229343	-1.200943279	-1.2334129390000002	-1.214765193	-1.2037821229999999	-1.14702476	-1.198420856	-1.201406967	-1.22202847	-1.103114367	-1.251921425	-1.1734652509999999	-1.221446381	-1.218294646	-1.208560788	-1.097336867	-1.13305108	-1.2094699	-1.1548776490000001	-1.3402343620000001	-1.077162558	-1.138806958	-1.100357502	-1.076135106	-1.266153933	-1.21342615	-1.119136631	-1.1622393020000001	-1.182140293	-1.200096059	-1.153479613	-1.124735171	-1.318232066	-1.206406971	-1.2132789309999998	-1.237913466	-1.098231736	-1.124985591	-1.23490813	-1.220471172	-1.178030258	-0.9122286986	-1.147890868	-1.2197698129999999	-1.1267820709999998	-0.2210037029	0.02496485812	-0.4338106802	-0.1918422834
AOTUv4A_M14(FB)	-1.258102214	-1.193068925	-1.219522229	-1.18922393	-1.18190216	-1.207952409	-1.179095928	-1.183088695	-1.2316856390000002	-1.153091071	-1.2494545209999999	-1.232506217	-1.198828938	-1.22327832	-1.189661338	-1.2184006170000001	-1.209289063	-1.131131394	-1.186753409	-1.360919919	-1.1437336809999998	-1.1809760329999999	-1.1277146809999998	-1.154071399	-1.24588668	-1.21423719	-1.158193062	-1.189347109	-1.199686896	-1.187359105	-1.196361038	-1.1756921390000001	-1.281544429	-1.203595155	-1.192347541	-1.216891301	-1.150969807	-1.148632052	-1.2173178740000001	-1.2412257709999999	-1.182618648	-1.02668952	-1.171413754	-1.21502384	-1.188874079	-0.204712544	0.03364864969	-0.4465801817	-0.26014360350000004
AOTUv4A_M15(FB)	-1.264802206	-1.195643889	-1.2126610740000001	-1.202407665	-1.188473699	-0.9803916122	-1.192510371	-1.194802633	-1.1947989829999999	-1.074214628	-1.248895948	-1.0921663990000001	-1.186927728	-1.116893103	-1.206150848	-0.9683169687000001	-1.057283171	-1.121535373	-1.066048252	-1.319340427	-1.020644108	-1.065706542	-1.025875286	-0.9663309039	-1.2420213420000001	-1.155437678	-1.049533625	-1.094590591	-1.113454324	-1.1971985920000001	-1.1000452520000001	-1.0500019409999999	-1.257952687	-1.194056325	-1.183766541	-1.225689271	-1.035547153	-1.050301519	-1.210373158	-1.126758475	-1.076127395	-0.9365255936	-1.061795247	-1.126814127	-1.012530382	-0.7112849647	-0.11939965960000001	-0.7770024742	-0.2353816382
AOTUv4A_M16(FB)	-1.164755235	-0.980994446	-1.063698032	-1.094781079	-1.04803306	-0.6586073109	-1.068162499	-1.066464584	-0.9958833812000001	-0.758198422	-1.056188404	-0.7704552701999999	-1.02853458	-0.9357373148	-1.079675954	-0.6971760344	-0.8735383048	-0.9368274890999999	-0.8632288881	-1.31865342	-0.7188087538	-0.788885106	-0.688212142	-0.6729362812999999	-1.077362358	-0.9501262511	-0.828661243	-0.8056613726999999	-0.7952072094	-1.047605106	-0.8382893020000001	-0.7490241494	-1.014154529	-0.9902274794	-0.9887598498000001	-1.0926937559999998	-0.8422015569	-0.8616629364	-1.027410543	-0.9146053282	-0.9040952967	-0.7257818249	-0.8352423733	-0.8743229998000001	-0.7851798058	-0.6671118739	-0.158913163	-0.7058064293	-0.3227853376
AOTUv4A_M17(FB)	-1.290702628	-1.116211095	-1.227101647	-1.2101298	-1.143354789	-0.9222916931999999	-1.169444583	-1.189897625	-1.143036157	-0.9062557981999999	-1.18098718	-0.9679799914	-1.1657944059999998	-1.10919515	-1.177289233	-0.8691823045	-0.9873156166	-1.1104611009999998	-1.0400278029999999	-1.380926101	-0.8823720544	-0.9628260602	-0.9014021395	-0.8870845251999999	-1.202754728	-1.089888128	-1.01189963	-1.006379813	-1.018849283	-1.159224644	-0.9937515175	-0.9258632549	-1.146447411	-1.136364888	-1.140910281	-1.2297316040000001	-0.9675883516	-0.9982921765	-1.169337637	-1.124319937	-1.072392553	-0.853690836	-0.9912247213	-1.083771971	-0.9608410381	-0.48606606950000003	-0.07679243979	-0.5819921444	-0.3649137442
AOTUv4A_M18(FB)	-1.281933452	-1.2405636690000001	-1.275356078	-1.2467176640000002	-1.24415001	-1.281722064	-1.239281681	-1.245976004	-1.2697118	-1.218050135	-1.289478653	-1.282411715	-1.258554337	-1.272986473	-1.255367548	-1.278340509	-1.269659696	-1.331367854	-1.259168136	-1.287670476	-1.25344115	-1.247074612	-1.240302134	-1.238278078	-1.319442854	-1.277504035	-1.240972462	-1.2537179	-1.253094743	-1.251737688	-1.255382751	-1.2454854359999998	-1.397623309	-1.259517215	-1.257221325	-1.278573547	-1.233481648	-1.237871479	-1.268659169	-1.2976999040000001	-1.259887328	-1.075446339	-1.057909532	-1.310749343	-1.2311353329999999	-0.5697581445000001	-0.5915118487	-0.9816333081	-1.0655005309999999
AOTUv4A_P01(SP)	-1.298618213	-1.284056834	-1.301918553	-1.264814763	-1.259488224	-1.3013038540000001	-1.2611571209999999	-1.277990432	-1.28883786	-1.28821852	-1.315933393	-1.3036757140000002	-1.2826452990000001	-1.296867417	-1.27796413	-1.301163106	-1.287674512	-1.383248803	-1.280961026	-1.327366489	-1.27743716	-1.272415755	-1.269978173	-1.2642294109999999	-1.336696242	-1.3004074620000001	-1.264875393	-1.273621655	-1.279840841	-1.2764159659999998	-1.280385376	-1.272740751	-1.419117669	-1.2847191359999999	-1.284076421	-1.300568797	-1.262693784	-1.259783512	-1.290033596	-1.315649643	-1.283293388	-0.9184986236	-1.119103234	-1.3364054090000002	-1.25782315	-0.7327500489	-0.8053084686	-0.789649039	-0.9291798286
AOTUv4A_P02(SP)	-1.341050829	-1.327617601	-1.338541522	-1.325199799	-1.3241745120000001	-1.347485587	-1.312749559	-1.3286495459999998	-1.3196930690000002	-1.331979223	-1.349019855	-1.3424004580000002	-1.324232367	-1.33939877	-1.322222754	-1.331516491	-1.3437179959999999	-1.454925435	-1.3375537	-1.163717334	-1.322671542	-1.320802422	-1.33148289	-1.316160844	-1.383413953	-1.345681375	-1.326136846	-1.3270015370000001	-1.331703844	-1.324870263	-1.333624416	-1.327027376	-1.482734063	-1.335974243	-1.331246097	-1.3456611369999998	-1.3238337820000001	-1.320786708	-1.329561673	-1.3620646230000002	-1.331004783	-1.3548948619999999	-1.3200194490000001	-1.381185092	-1.331999959	-1.339782587	-1.4320601780000002	-1.4114070890000001	-1.396163899
AOTUv4B_H01(LAL)	-1.331991268	-1.320462743	-1.3266607590000001	-1.314259577	-1.307716808	-1.33354498	-1.303379989	-1.324871759	-1.3124913790000001	-1.318442726	-1.339825979	-1.33375023	-1.3170276890000001	-1.3348904670000001	-1.3085217740000001	-1.322811342	-1.329608602	-1.4501405880000002	-1.327715953	-0.7723704024	-1.306440891	-1.3144047079999999	-1.3211997309999999	-1.314330079	-1.3749078959999999	-1.331386894	-1.310307752	-1.3140101990000002	-1.3101603609999999	-1.314404631	-1.324355323	-1.314211565	-1.471610366	-1.326365576	-1.316805786	-1.335662385	-1.3245423729999999	-1.310855725	-1.323025874	-1.352076539	-1.32470765	-1.348370227	-1.311140908	-1.3725136	-1.322108586	-1.184821487	-1.422684995	-1.401841694	-1.3901315930000002
AOTUv4B_H02(LAL)	-1.1325286909999999	-1.18974496	-1.201347271	-1.173241351	-1.168956956	-0.9903032065999999	-1.156602854	-1.173375053	-1.214593483	-1.216198117	-1.2362703259999999	-1.150699187	-1.169433179	-1.1654303959999999	-1.1830789959999999	-1.150261044	-1.207195946	-1.252535008	-1.1200968470000001	-1.324299611	-1.1504194220000001	-1.0034191479999999	-1.1069327070000001	-1.034636196	-1.2390642809999999	-1.202638983	-1.107969184	-1.165867725	-1.132910163	-1.182026187	-1.1652729259999999	-1.119000425	-0.9094540842000001	-1.203102182	-1.143803503	-1.205340428	-1.177373745	-1.1596531270000001	-1.194279249	-1.2136575109999999	-1.164730711	-1.169016401	-1.1743298359999998	-1.2168006	-1.18346524	-0.05577332149	-0.3504822677	0.04941879525	-0.6969457595
AOTUv4B_H03(LAL)	-1.29995838	-1.272664838	-1.259851828	-1.237874248	-1.235601045	-1.137207245	-1.2245651	-1.239844325	-1.276681899	-1.253750312	-1.295770989	-1.195489192	-1.247060714	-1.2666290059999998	-1.240643924	-1.2574358829999999	-1.266644198	-1.345973541	-1.231826482	-0.6660980955	-1.1956316390000001	-1.081610712	-1.127912952	-1.137472947	-1.301346024	-1.279646638	-1.204972427	-1.251364759	-1.2312028	-1.242859572	-1.237469894	-1.217897869	-1.399131114	-1.26471894	-1.229298974	-1.270045696	-1.240428867	-1.229764797	-1.26804081	-1.310112515	-1.266138193	-1.257148443	-1.253836196	-1.302640257	-1.277646928	-1.025844663	-1.337256562	-1.305486841	-1.374417421
AOTUv4B_H04(LAL)	-1.20293113	-1.168092266	-1.168462684	-1.135963089	-1.140201141	-0.9222922814	-1.134358813	-1.1248139190000002	-1.18796396	-1.093758286	-1.203778492	-1.0213175540000001	-1.122295726	-1.127432722	-1.146979714	-1.06154004	-1.131001891	-1.09142683	-1.081559022	-1.313936522	-1.040794508	-0.8835243540000001	-0.9540702420999999	-0.9300908003	-1.1967061490000002	-1.154879818	-1.0806203620000001	-1.107711698	-1.056796139	-1.132414427	-1.109490797	-1.0649226170000001	-1.199652886	-1.162733977	-1.083414367	-1.178234118	-1.085536295	-1.094864899	-1.1782540879999999	-1.173664478	-1.104759388	-0.7692627953	-1.09565962	-1.111503732	-1.107089905	0.10104451310000001	0.01300446263	0.02439421596	-0.1436239068
AOTUv4B_H06(CRE)	-1.239340542	-1.2623437659999999	-1.263945739	-1.247681045	-1.246969108	-1.150773578	-1.231505251	-1.234976138	-1.281481877	-1.200021834	-1.306073477	-1.131850614	-1.260789033	-1.273297719	-1.253705037	-1.210773769	-1.2455574729999999	-1.2443272459999999	-1.221975402	-1.325393419	-1.163447265	-1.1016809029999999	-1.089227952	-1.125464066	-1.30388653	-1.274829818	-1.1707472509999999	-1.2294543740000001	-1.223097101	-1.242796212	-1.226971202	-1.190387351	-1.319146162	-1.2640997109999998	-1.2335396379999999	-1.276413346	-1.195769543	-1.204371795	-1.279392789	-1.2802016459999999	-1.235600711	-0.9236645862999999	-1.2220173540000001	-1.273325935	-1.175443316	0.26017209420000004	-0.04715812281	-0.07653341031000001	-0.4736135318
AOTUv4B_H07(CRE)	-1.207008982	-1.208244823	-1.212824628	-1.175355747	-1.17525167	-1.041369698	-1.161147047	-1.169533655	-1.228321323	-1.178591795	-1.239277047	-1.1526551409999999	-1.186284213	-1.207137838	-1.181285522	-1.191312348	-1.20581108	-1.26456958	-1.158105687	-1.254412707	-1.147610269	-1.027581693	-1.0955675440000001	-1.060058604	-1.243610579	-1.214815928	-1.153376688	-1.181007093	-1.153325415	-1.178555582	-1.1713913409999999	-1.154845982	-1.3156428759999999	-1.2004308	-1.154844562	-1.209811265	-1.157964647	-1.160042827	-1.2085887990000002	-1.2400399579999999	-1.184251045	-0.7757498765999999	-1.153701591	-1.232318979	-1.192392688	0.0124630847	-0.20482585600000003	-0.1403204585	-0.5398653181
AOTUv4B_H08(CRE)	-1.165492397	-1.045728338	-1.0317406	-1.0433975070000001	-1.025407407	-0.9267720881	-0.9143482620000001	-0.886232004	-1.088208364	-0.9284039433	-0.9966041736	-0.8254170071	-1.080136459	-1.094157251	-1.019435275	-1.052518198	-1.0647626890000002	-1.06903929	-1.026121115	-1.252874518	-0.9452144293000001	-0.8236576267	-0.7690256737000001	-0.863516275	-1.066135721	-1.0868679479999999	-0.9539623814	-1.000867052	-0.9458960941	-0.931857243	-0.9401527006	-0.9439000124	-1.119760643	-0.9166909583	-0.7486345026000001	-1.03993956	-1.002061906	-0.9955838683	-1.074337493	-1.13549892	-1.079786847	-0.7090341623	-1.036791781	-1.064181315	-1.046079374	-0.0727625274	-0.30452801960000003	-0.2709932043	-0.6870815606999999
AOTUv4B_H09(CRE)	-0.9854641539	-0.8155002704000001	-0.7271772268000001	-0.826864785	-0.8509894856999999	-0.8935052241	-0.869164238	-0.8296803347	-0.9598613158	-0.8240136663	-1.075081148	-0.7449725789	-0.9923438344	-1.003278653	-0.9295724717	-0.9554358904000001	-0.9402974502	-0.9215941013	-0.9512154429	-1.274623862	-0.9274702133	-0.7883917456999999	-0.7550618514	-0.8617503005	-0.9291482595999999	-0.9605707654000001	-0.9047356276999999	-0.9705203758	-0.9208608937	-0.9056834167	-0.9392734233	-0.9183165376000001	-0.9312258353	-0.9667885237	-0.9369150426	-0.974399929	-0.9307503691	-0.9071042579	-1.003819317	-1.0056231409999998	-0.9350838995999999	-0.6727116734	-0.9746566456999999	-0.9264388882	-0.8415776407	-0.29516324260000004	-0.5450772886	-0.4823308706	-1.02598596
AOTUv4B_H10(CRE)	-1.173271739	-1.181570063	-1.181118175	-1.1537054340000001	-1.15201155	-1.02866026	-1.144534786	-1.145931115	-1.199758627	-1.189022345	-1.2173723570000001	-1.149801268	-1.152900194	-1.1831035509999999	-1.156410656	-1.184934183	-1.183825902	-1.176752284	-1.14309476	-1.28831995	-1.121651224	-1.00483794	-1.084684287	-1.05425108	-1.209356397	-1.181291241	-1.1322673159999999	-1.153816108	-1.128718944	-1.153504991	-1.147307404	-1.14097002	-1.265928293	-1.172917416	-1.127688988	-1.181708268	-1.129735818	-1.135309954	-1.181115537	-1.209835322	-1.1484304490000001	-0.8198597187000001	-1.132688151	-1.1844823979999999	-1.128270492	-0.19514257399999999	-0.3170382298	-0.4070320146	-0.8008438176999999
AOTUv4B_P01(CRE)	-1.317603023	-1.303450386	-1.320552057	-1.303829249	-1.301454113	-1.3208952090000001	-1.288900027	-1.308698975	-1.290470595	-1.3162650790000001	-1.324599533	-1.31184725	-1.29926093	-1.310762975	-1.2930112040000001	-1.316218678	-1.320987104	-1.435402535	-1.310615052	-0.9648314988	-1.2989534409999999	-1.303608664	-1.3084851240000002	-1.29765831	-1.354465491	-1.322159914	-1.297333914	-1.299597503	-1.303805398	-1.30296476	-1.303977525	-1.3084211829999999	-1.4484005290000002	-1.3171800470000001	-1.30610475	-1.319928827	-1.3053711209999999	-1.299115891	-1.306684954	-1.3385801259999999	-1.303344327	-1.32471269	-1.292131904	-1.358245035	-1.310712499	-1.041743114	-1.406797258	-1.388242569	-1.3773336219999999
AOTUv4B_P02(CRE)	-1.05254165	-1.015726865	-1.10618216	-1.067288083	-1.0608469090000001	-1.09142922	-1.059058746	-1.077725506	-1.0991235670000001	-0.9509611497	-1.113021926	-1.009227277	-1.102580592	-1.11094298	-1.08775345	-1.027486877	-1.0615420359999999	-1.102708099	-1.061852072	-1.2858614290000001	-0.9463336806	-1.00283085	-0.9322273602	-0.9783918054	-1.1336471590000001	-1.116949158	-0.9769359657	-1.063477343	-1.068728608	-1.073030655	-1.034817193	-0.9829810058	-0.9531622418000001	-1.083820923	-1.067523999	-1.118722003	-1.028602587	-1.0399870420000001	-1.111105631	-1.1462096640000001	-1.1082980009999999	-0.8813913353	-1.066903113	-1.0875601879999999	-1.010733036	0.1389696616	-0.1668366966	0.324240481	-0.5210416032
AOTUv4B_P03(CRE)	-0.9933768548	-1.010201632	-0.9965793104	-0.989204781	-0.9703171811	-0.946170707	-0.9626821946999999	-0.9488546519	-0.9846096684000001	-0.9138996768000001	-1.031086198	-0.8740344394	-1.00610929	-1.005283318	-0.9826896838	-0.9045587861	-0.9637441491	-0.8974815902	-0.9153447098	-1.300985673	-0.8130591284	-0.917691205	-0.8040325143000001	-0.8330412781000001	-1.034031933	-1.022587729	-0.8256010987000001	-0.9510572667	-0.9031761298000001	-0.9679144124	-0.9284514594	-0.8309814937000001	-0.8617998034000001	-0.9877319016	-0.8901670258	-1.009520902	-0.9246162578	-0.9233429791	-0.9895735070999999	-1.033580303	-1.0299220279999999	-0.8831575562	-0.9786971570999999	-0.9062945007	-0.8609537784	-0.2123039073	-0.3661759998	0.02188978355	-0.4037562618
AOTUv4B_P04(BU)	-1.056303616	-1.0648249159999998	-1.16601529	-1.14733018	-1.126534707	-1.149028003	-1.1104921220000001	-1.126460675	-1.151491571	-1.166408897	-1.18513577	-1.171620698	-1.1432517640000002	-1.155764915	-1.143066573	-1.1522650190000001	-1.153901056	-1.232088668	-1.1365593459999999	-1.337986682	-1.139500897	-1.119727774	-1.1328224340000002	-1.107528958	-1.20720745	-1.167378865	-1.06144534	-1.132562502	-1.152410248	-1.138285196	-1.12731095	-1.123854848	-0.7737820279000001	-1.145867385	-1.119130593	-1.1587244829999999	-1.117165338	-1.114239899	-1.136303943	-1.170490704	-1.1456472290000002	-1.215294513	-1.122499493	-1.1933154129999999	-1.1598873570000001	-0.6038812655	-0.7134206004000001	-0.6793505656000001	-1.34838383
AOTUv4B_T01(VES)	-1.160119718	-1.108684425	-1.209089251	-1.127713083	-1.185532153	-1.054085695	-1.168173248	-1.165440188	-1.236301141	-1.219679173	-1.251868702	-1.185820114	-1.189883052	-1.209786237	-1.191781765	-1.194801641	-1.2167561470000001	-1.281655967	-1.1622326859999998	-1.31605985	-1.1588677029999999	-1.018278385	-1.1331700740000001	-1.080277117	-1.2296200240000001	-1.216386303	-1.1147755590000001	-1.197752158	-1.164594213	-1.189092125	-1.178176355	-1.1568644209999999	-0.9889543947	-1.212471793	-1.15924337	-1.21667829	-1.182634545	-1.16985437	-1.219828943	-1.250425177	-1.198645358	-1.2212128420000001	-1.189395349	-1.250207188	-1.216428639	-0.1921432452	-0.5154865678	-0.03838011738	-0.9561694595999999
AOTUv4B_T02(VES)	-1.083441092	-1.102337006	-1.140582163	-1.1225747529999999	-1.124169343	-0.942190264	-1.113800468	-1.109565317	-1.174107053	-1.16402809	-1.191783003	-1.077882037	-1.1065992	-1.133001104	-1.1292719740000001	-1.11624328	-1.152632457	-1.19235323	-1.079674326	-1.307423712	-1.089759773	-0.881695109	-1.0526571	-0.9957007859	-1.183055932	-1.149552468	-1.094154413	-1.123586664	-1.073974379	-1.1275566609999998	-1.1046487809999999	-1.088480518	-1.00943198	-1.150960547	-1.076924136	-1.1566333340000001	-1.114486787	-1.104066344	-1.1571808890000002	-1.158979381	-1.110270502	-1.114027359	-1.1029458090000002	-1.147250248	-1.141945381	-0.4226913783	-0.7525615295	-0.3296341384	-1.179530833
AOTUv4B_T03(CRE)	-1.088044612	-1.1726951909999999	-1.165220341	-1.14071984	-1.1368763720000001	-0.9922436079000001	-1.126619578	-1.130461186	-1.193344847	-1.182360727	-1.207320377	-1.091554255	-1.132227469	-1.166332628	-1.147561133	-1.153293153	-1.173366886	-1.206297086	-1.117077918	-1.306780515	-1.113523498	-0.9769286583	-1.07320936	-1.024759856	-1.198720194	-1.175237951	-1.120089189	-1.1467570470000001	-1.111562888	-1.142022288	-1.129090498	-1.117450043	-1.2327184979999999	-1.169580714	-1.106315081	-1.173475853	-1.128410325	-1.129226859	-1.173260744	-1.19687876	-1.133193978	-0.787406135	-1.124165184	-1.180741654	-1.128499706	-0.2575579237	-0.5852638468	-0.3466368843	-0.9552398503
CREa1A_H01(a1)	-1.4023784869999998	-1.397468445	-1.4124063569999998	-1.393620391	-1.389842605	-1.415108255	-1.382979954	-1.40283061	-1.391539136	-1.405885176	-1.418228064	-1.4081481130000002	-1.3922551159999998	-1.409335917	-1.390754389	-1.40612573	-1.4123077640000001	-1.5304426919999998	-1.407120102	-0.8749140311	-1.390616364	-1.392769595	-1.400428512	-1.3894267009999999	-1.45025779	-1.4135690619999999	-1.388503964	-1.392599343	-1.3929534419999998	-1.393109103	-1.398545654	-1.399923852	-1.5449357869999998	-1.4010553959999998	-1.3992858080000001	-1.4153473719999998	-1.39624521	-1.385309224	-1.403134886	-1.428783945	-1.395809515	-1.422751155	-1.385066388	-1.442593669	-1.407029325	-1.369106647	-1.502589226	-1.479861527	-1.468921046
CREa1A_H02(b1ped)	-1.166979193	-1.294292172	-1.299780774	-1.27501878	-1.270599166	-1.292956902	-1.2591311	-1.255988986	-1.3032309420000001	-1.284063704	-1.324891273	-1.269008521	-1.28255976	-1.2937246	-1.2801487040000001	-1.29364482	-1.295438651	-1.383706451	-1.281494028	-1.350941615	-1.269873601	-1.2823930909999999	-1.241690302	-1.2642568790000002	-1.346216139	-1.308589327	-1.2637159059999998	-1.285756939	-1.292769898	-1.277781442	-1.283973541	-1.266445999	-1.2663089379999999	-1.29594016	-1.285001432	-1.308363838	-1.2711943209999998	-1.251126155	-1.298656993	-1.314496473	-1.272154588	-1.006356634	-1.068073344	-1.336673308	-1.1436114309999998	-0.5034568474000001	-0.5162170289	-0.47766998229999996	-0.7808307334000001
CREa1A_H03(b1)	-1.283602675	-1.365131338	-1.388954194	-1.369946645	-1.362669273	-1.358067574	-1.3704296009999999	-1.379155346	-1.381087027	-1.3268796170000001	-1.4043941930000001	-1.339254369	-1.3756639769999999	-1.3888810569999999	-1.3754587459999998	-1.34407702	-1.359158923	-1.463159106	-1.380073666	-1.395568902	-1.343138058	-1.373451513	-1.332882659	-1.327249008	-1.436074874	-1.3955350830000002	-1.356480546	-1.3527720109999999	-1.372774247	-1.375684584	-1.381763726	-1.37795799	-1.398668576	-1.3849576559999999	-1.3868898790000002	-1.398929285	-1.334733468	-1.330391907	-1.38563007	-1.386817611	-1.367662935	-0.9792688449	-1.149613965	-1.4129880830000001	-1.228177579	-0.5941281689	-0.5343954488	-0.4895244804	-0.8020652281
CREa1A_H04(b2)	-1.146048345	-1.365856115	-1.3759390980000001	-1.369720434	-1.359337654	-1.202129938	-1.36539258	-1.3688654040000001	-1.378719117	-1.37896265	-1.400714553	-1.223513037	-1.369800818	-1.3516922059999998	-1.368256654	-1.316259412	-1.3655791780000002	-1.373356704	-1.3217918690000001	-1.3970644890000001	-1.3510387869999998	-1.23644246	-1.284191583	-1.246015343	-1.42512792	-1.379146559	-1.316686766	-1.355032099	-1.33045265	-1.3672128430000001	-1.375693896	-1.3633928869999998	-1.306334592	-1.381992783	-1.358725524	-1.3899753519999998	-1.342561034	-1.33656676	-1.3791251340000001	-1.330996275	-1.301786322	-0.9004445186	-1.160438021	-1.342566353	-1.143762853	-0.6122432593	-0.5028317132	-0.35541788399999996	-0.6604021415
CREa1A_H05(b2)	-1.19969957	-1.3880195690000001	-1.401799721	-1.387875886	-1.38448736	-0.9385552498	-1.377247121	-1.3932250959999999	-1.3563941869999998	-1.395601536	-1.4167709069999999	-1.182712585	-1.291593375	-1.192967482	-1.3852803930000002	-1.0951512270000001	-1.3486801780000002	-1.255364141	-1.209807525	-1.422997707	-1.278771513	-1.116069153	-1.238284585	-1.134271335	-1.447058507	-1.322096707	-1.2925465329999999	-1.2329987340000002	-1.1895475979999999	-1.385525673	-1.294236411	-1.240674947	-1.279146157	-1.396532301	-1.341214232	-1.403076264	-1.305698173	-1.270756133	-1.3284795	-1.224821544	-1.117452705	-0.7968182647	-1.052606529	-1.252107842	-1.001991485	-0.5274052465	-0.42708562689999996	-0.3697850724	-0.6146283617
CREa1A_H06(r5)	-1.414257619	-1.399829098	-1.4180135930000002	-1.39569313	-1.389918891	-1.361868197	-1.385211421	-1.406464664	-1.397204446	-1.4133883040000002	-1.4216926369999998	-1.4075872109999998	-1.396881941	-1.394925901	-1.3966937990000001	-1.3734425030000001	-1.389477981	-1.472326745	-1.39470419	-1.4138240119999999	-1.395625146	-1.39069414	-1.3808442280000002	-1.368739884	-1.4521802990000001	-1.411887331	-1.389217816	-1.395448346	-1.402573875	-1.3995729190000001	-1.403179016	-1.4041162180000002	-1.539443289	-1.4044572919999998	-1.4097230230000002	-1.423211906	-1.372580423	-1.3727659419999998	-1.401848084	-1.411028317	-1.337570848	-1.128680055	-1.371210602	-1.4242575659999999	-1.32764801	-0.544694999	-0.03306855238	-0.7732764564	-0.005428655972
CREa1A_H07(b'2r5)	-1.301422721	-1.273885658	-1.290724577	-1.272840564	-1.2674647270000001	-1.291700464	-1.2587287109999998	-1.26935676	-1.287945065	-1.212506368	-1.297391571	-1.267211805	-1.277410969	-1.291931122	-1.272614715	-1.278972114	-1.270910395	-1.352019321	-1.277744356	-1.321579868	-1.2355150879999999	-1.2419409890000002	-1.230142834	-1.247717316	-1.327312106	-1.289486112	-1.258378857	-1.2593977440000002	-1.275720121	-1.262767154	-1.270175068	-1.2813541529999999	-1.4212234419999998	-1.2737479790000001	-1.2767255309999999	-1.297896272	-1.224056349	-1.252277771	-1.285683533	-1.311994758	-1.261320363	-0.76688078	-1.2530379729999999	-1.31377814	-1.210906157	-0.36274183549999994	-0.01202626092	-0.514841629	-0.2600714769
CREa1A_H08(b'2a)	-1.3490931959999999	-1.334526071	-1.357206616	-1.3343930720000001	-1.331121437	-1.308905867	-1.322557108	-1.348798067	-1.341593786	-1.321379768	-1.360255983	-1.334301648	-1.3462272869999998	-1.3471353780000002	-1.3336244659999998	-1.302187896	-1.314257287	-1.429906672	-1.339996347	-1.3535930219999999	-1.316276862	-1.3396222979999999	-1.328856084	-1.3047670359999999	-1.396076267	-1.3535528940000001	-1.325966835	-1.329595063	-1.337783065	-1.3383878340000002	-1.3408596640000001	-1.346453341	-1.472338103	-1.3466742669999998	-1.343625476	-1.359638999	-1.3118088159999999	-1.317216103	-1.345597191	-1.357147474	-1.319966927	-0.9646974806999999	-1.316156372	-1.3751359109999999	-1.271196821	-0.46714856409999994	-0.08791041044	-0.47907498719999997	-0.02660337889
CREa1A_H09(b'2m)	-1.34097583	-1.33227146	-1.3511143840000002	-1.327968662	-1.3189848020000001	-1.350170204	-1.3198975	-1.3465561069999998	-1.333519772	-1.348844938	-1.35520547	-1.341591742	-1.3311954559999999	-1.3435584440000001	-1.333073232	-1.349392771	-1.3504278019999998	-1.42062705	-1.340595339	-1.358870321	-1.325590877	-1.3347783579999999	-1.332548589	-1.319567886	-1.3924764440000001	-1.350284992	-1.330818847	-1.319965303	-1.325364936	-1.323798057	-1.3349549029999999	-1.336491565	-1.487876463	-1.337055638	-1.337684775	-1.3510112930000002	-1.3301543120000001	-1.333300612	-1.3317958090000002	-1.36122899	-1.3337769179999999	-0.9813456166	-1.324021659	-1.38455261	-1.307703997	-0.4655771257	-0.00207868085	-0.6857736079000001	-0.024504250780000004
CREa1A_H10(r4)	-1.36506563	-1.3517616430000001	-1.375047121	-1.351404105	-1.3458792309999998	-1.377952861	-1.345573444	-1.364067296	-1.36177977	-1.370991569	-1.3815751790000002	-1.367332042	-1.36069091	-1.3709951980000001	-1.3562582159999998	-1.3739536730000002	-1.370557356	-1.472475164	-1.3689181519999998	-1.37605244	-1.35263132	-1.3618718	-1.358861093	-1.338837333	-1.415967534	-1.3775711330000002	-1.3533126619999998	-1.351537611	-1.3634708430000002	-1.355284015	-1.359843242	-1.364314975	-1.509923891	-1.366658708	-1.363330203	-1.37690527	-1.350932084	-1.3547338930000001	-1.36017987	-1.3897191219999998	-1.357593407	-1.025998078	-1.3475836719999998	-1.409257184	-1.313565527	-0.4483362303	0.051382732800000004	-0.653014619	-0.06875901994
CREa1A_H11(b'2p)	-1.368048959	-1.357084729	-1.369633149	-1.352504364	-1.34598888	-1.36950757	-1.3345379309999998	-1.352410958	-1.358804656	-1.359592793	-1.37191956	-1.359756155	-1.349365949	-1.36293006	-1.3451110530000001	-1.354126775	-1.3567347859999999	-1.449922245	-1.35793687	-1.393359456	-1.332761077	-1.3502102969999998	-1.3293928609999999	-1.331475603	-1.3996672319999999	-1.3619562019999998	-1.350469648	-1.33605051	-1.350798706	-1.341329105	-1.34378806	-1.350787924	-1.50291064	-1.3510227080000001	-1.346375128	-1.3696840719999999	-1.317446775	-1.324584908	-1.35604969	-1.3835872280000001	-1.343312193	-0.8527169661	-1.326965578	-1.395820179	-1.3192448559999999	-0.241218042	0.11219942570000001	-0.5490002792	-0.058491291460000004
CREa1A_H12(b'2m)	-1.327722087	-1.287711999	-1.30769362	-1.286022189	-1.281312054	-1.317655944	-1.27134055	-1.2833997590000001	-1.312563085	-1.23558415	-1.3260507	-1.292183693	-1.290393748	-1.311281575	-1.293492144	-1.297637151	-1.289273278	-1.32406143	-1.288452043	-1.3793933980000002	-1.2448253009999999	-1.259178788	-1.23308864	-1.253724065	-1.346450715	-1.3115263659999998	-1.269003127	-1.281673482	-1.301957459	-1.283648291	-1.281321484	-1.287578428	-1.43131082	-1.296229975	-1.2975292409999999	-1.3145871740000001	-1.23203658	-1.260420903	-1.302588558	-1.3353549040000001	-1.282466838	-0.8964492351000001	-1.266158219	-1.329887558	-1.2200031709999999	-0.2712270439	-0.02423651517	-0.47340422320000003	-0.2829856611
CREa1A_H13(b'1m)	-1.283687172	-1.311249656	-1.320369695	-1.302807204	-1.300952943	-1.32909772	-1.293180323	-1.2968908129999999	-1.318360131	-1.272820772	-1.33218926	-1.325117649	-1.309135772	-1.326665807	-1.307511067	-1.327754849	-1.317509211	-1.3442392969999999	-1.3174139059999999	-1.3500739780000002	-1.308108682	-1.302758539	-1.288795915	-1.29709629	-1.362512868	-1.3211231909999999	-1.299757186	-1.300409336	-1.310911202	-1.3014867509999999	-1.3005259759999999	-1.304121477	-1.425768463	-1.3086021620000001	-1.3093265490000001	-1.329396582	-1.260173964	-1.277249431	-1.316857011	-1.349506444	-1.3014706459999998	-0.8927478606	-1.285540771	-1.332521943	-1.214156829	-0.1508831891	-0.1754851923	-0.2325897548	-0.3868106793
CREa1A_H14(b'1ap)	-1.365578461	-1.326650022	-1.344792	-1.331547819	-1.3247233170000001	-1.337510339	-1.317158393	-1.323784278	-1.3474932469999998	-1.252350331	-1.350918329	-1.3196044409999999	-1.32479782	-1.3512574519999998	-1.3315194190000001	-1.281334747	-1.275117417	-1.361820513	-1.325740916	-1.3889043230000002	-1.241572016	-1.3212390040000002	-1.26947309	-1.288437744	-1.3800262630000002	-1.33926261	-1.299671155	-1.30254101	-1.335456264	-1.318432609	-1.3099252670000001	-1.30785947	-1.4478026080000002	-1.329832939	-1.3316178	-1.35750557	-1.2376795329999999	-1.254403191	-1.3427846319999999	-1.35784347	-1.309067089	-0.873612825	-1.287440087	-1.356151133	-1.183762706	-0.5020150459	-0.033044639300000005	-0.5460314385	-0.3037829219
CREa1A_H15(r3)	-1.380964499	-1.37009773	-1.3854005619999998	-1.372231264	-1.366063621	-1.390127963	-1.362787696	-1.383349166	-1.365584456	-1.3837512280000002	-1.3934357990000001	-1.3869087169999998	-1.3655668269999999	-1.3871232619999998	-1.364718546	-1.382741385	-1.387180595	-1.504162376	-1.3854232359999998	-1.012593557	-1.368888492	-1.3665241869999998	-1.3777666569999998	-1.3729430619999998	-1.424617217	-1.387991987	-1.3672444940000001	-1.368412491	-1.3678015769999998	-1.370644814	-1.373173285	-1.3796316380000002	-1.515018554	-1.380265825	-1.370709292	-1.3905888830000002	-1.374444316	-1.364853265	-1.3741758480000001	-1.407176064	-1.371025428	-1.3990848409999999	-1.3580483540000001	-1.4151369459999998	-1.382639709	-1.198213701	-1.478626194	-1.4585204280000001	-1.444053794
CREa1A_H16(r4)	-1.341805618	-1.288803072	-1.334475395	-1.312594373	-1.308600162	-1.345682848	-1.301630681	-1.313474392	-1.330431943	-1.2078689409999999	-1.330884808	-1.282546248	-1.31674003	-1.334305539	-1.318080247	-1.260621189	-1.24648925	-1.4285675290000002	-1.323855013	-1.374144585	-1.253000988	-1.28714417	-1.277791724	-1.272474946	-1.3660238830000002	-1.339834575	-1.309526162	-1.285696591	-1.329298245	-1.313565831	-1.294680838	-1.319265547	-1.4197469569999999	-1.31209437	-1.323045932	-1.346001229	-1.231922219	-1.283572343	-1.3285653640000001	-1.346158264	-1.3106180859999998	-0.9414474540000001	-1.272206668	-1.3438881880000002	-1.190843745	-0.5146983033	-0.04729576166999999	-0.4672072727	0.01771009612
CREa1A_H17(r4_r2)	-1.386617739	-1.3107436270000001	-1.36618577	-1.34790305	-1.3421439259999999	-1.181567603	-1.338725433	-1.361275735	-1.3305560140000001	-1.220090185	-1.363318375	-1.244615113	-1.357597489	-1.3092537229999999	-1.351150111	-1.156906446	-1.225919274	-1.4277994269999998	-1.28986997	-1.385082063	-1.197656213	-1.239290859	-1.2484771909999999	-1.160680835	-1.392110329	-1.333677433	-1.261833719	-1.275879706	-1.295081274	-1.346953099	-1.2592510270000001	-1.2488465229999999	-1.428763786	-1.329696443	-1.340989569	-1.3801360969999998	-1.219278081	-1.2720982779999999	-1.360545904	-1.324207446	-1.294961393	-1.034094418	-1.255850624	-1.336066107	-1.1931906159999999	-0.5950597902	0.09069009916000001	-0.7877344345999999	-0.05043304074
CREa1A_H18(r4_r1r2)	-1.292148848	-1.235431535	-1.269389087	-1.254882566	-1.239616801	-1.104917715	-1.238584256	-1.257138729	-1.237437554	-1.13974594	-1.283348145	-1.177942563	-1.251360557	-1.212139574	-1.256495081	-1.062369736	-1.125626875	-1.291429435	-1.176583469	-1.310140065	-1.121786312	-1.1662503309999999	-1.15090336	-1.0860587959999999	-1.2998357090000001	-1.235799767	-1.1569466640000001	-1.18476727	-1.2060095929999999	-1.2522526729999999	-1.180996701	-1.163670908	-1.3119950120000001	-1.2518951109999998	-1.250240907	-1.284439581	-1.120483809	-1.157620327	-1.250659186	-1.212737185	-1.170900016	-0.9486117725	-1.150228196	-1.226184745	-1.049961808	-0.5682692133	0.005114728561	-0.6475365639	-0.1160082618
CREa1A_H19(r4_5)	-1.375219438	-1.328962204	-1.365379055	-1.356871451	-1.352130786	-1.338835698	-1.343032505	-1.35548598	-1.3546778	-1.252033384	-1.370911866	-1.313951006	-1.354875262	-1.3688213390000001	-1.355400538	-1.276468743	-1.284053481	-1.4429671380000002	-1.338763729	-1.36838221	-1.2654661390000002	-1.344883505	-1.2934132459999998	-1.280567155	-1.4015149880000002	-1.3615885509999999	-1.312846076	-1.3118936209999998	-1.351158071	-1.3491282340000001	-1.3217021820000001	-1.3226804509999999	-1.472177329	-1.351406708	-1.361394028	-1.382126587	-1.261031639	-1.302550037	-1.36429191	-1.352695919	-1.318366857	-1.172676398	-1.297100311	-1.367337008	-1.26946509	-0.6711905506	0.004981538288	-0.8612062534999999	0.03821982421
CREa1A_H20(r5)	-1.361168503	-1.346598646	-1.369658775	-1.346469875	-1.339575645	-1.369075854	-1.338186556	-1.360419922	-1.3487842	-1.365550448	-1.377205108	-1.360453028	-1.3489709840000002	-1.357110571	-1.350321705	-1.3651884140000001	-1.368201851	-1.4791627809999999	-1.3594871640000001	-1.349421315	-1.349520204	-1.3508417169999998	-1.354663179	-1.338252024	-1.4074929319999998	-1.368147983	-1.346049438	-1.343146291	-1.347399301	-1.347402889	-1.3564018	-1.357597072	-1.5013248190000001	-1.358727606	-1.362243106	-1.37418412	-1.34788805	-1.348235887	-1.349669564	-1.376176514	-1.336944154	-1.243607452	-1.340658037	-1.400907505	-1.3527229809999999	-0.5919624883	-0.1516287459	-0.8346307542	0.010444896540000002
CREa1A_H21(b'2m)	-1.357553211	-1.346267206	-1.362612874	-1.341795482	-1.334809925	-1.36742488	-1.3309128590000001	-1.35404438	-1.3459414619999999	-1.357334711	-1.364345968	-1.355547955	-1.34564489	-1.351426946	-1.339546261	-1.3559998930000001	-1.351991098	-1.428567294	-1.3539707019999998	-1.347247668	-1.336020465	-1.349847045	-1.347918406	-1.328889263	-1.399707415	-1.359531104	-1.3435052680000001	-1.336365722	-1.344165379	-1.341693051	-1.345083096	-1.346953676	-1.4950579309999998	-1.349381039	-1.34972989	-1.3647648680000002	-1.3327990440000002	-1.3388792859999998	-1.3473415969999998	-1.373463665	-1.3451974480000002	-1.019158671	-1.3317695040000002	-1.396457909	-1.322463863	-0.3849201096	0.005652267686	-0.7397347995999999	-0.10446495210000001
CREa1A_H22(b2)	-1.4402857119999999	-1.417931049	-1.44241067	-1.422585847	-1.415852448	-1.448577195	-1.414230816	-1.436485304	-1.421940529	-1.429783433	-1.449387877	-1.4440490190000002	-1.426895015	-1.445076315	-1.42002371	-1.4407628140000002	-1.4427027069999998	-1.5616517769999998	-1.441093419	-1.148535398	-1.4273849319999998	-1.425625056	-1.43504416	-1.429577216	-1.479134292	-1.445098714	-1.4200911180000002	-1.427585479	-1.4273637209999999	-1.42878719	-1.431878269	-1.435538625	-1.578152178	-1.437590745	-1.430399936	-1.447261369	-1.430086585	-1.4232855469999999	-1.4315866730000002	-1.465220719	-1.435011447	-1.4595816480000001	-1.4206576	-1.47948127	-1.4425171419999998	-1.215301833	-1.532332707	-1.5083178480000001	-1.50041813
CREa1A_H23(b2b'2)	-1.349290071	-1.342834066	-1.358408878	-1.334512661	-1.337582638	-1.261429392	-1.327820669	-1.349781745	-1.339491003	-1.358042645	-1.362609529	-1.327799194	-1.3433200459999999	-1.3423801309999999	-1.334863587	-1.33335675	-1.3405233559999998	-1.3871949380000002	-1.329640119	-1.365431029	-1.334968848	-1.266929393	-1.308084043	-1.279430042	-1.3982206819999998	-1.353681554	-1.324700386	-1.330612585	-1.328611175	-1.3391980159999999	-1.342296645	-1.344893055	-1.4782328230000001	-1.345842816	-1.3466955919999999	-1.363437351	-1.32426272	-1.331320384	-1.34027184	-1.3633955269999998	-1.315153018	-0.9338144751999999	-1.303277819	-1.363422879	-1.2851375440000001	-0.3436382661	-0.07009087765	-0.5880006664	-0.2902955672
CREa1A_M01(FB)	-1.195470276	-1.12081304	-1.145277852	-1.123513204	-1.1248040940000001	-1.098966484	-1.112761327	-1.119143692	-1.17236882	-1.017187738	-1.165927001	-1.0954987440000001	-1.135123613	-1.158042107	-1.1214711609999999	-1.106615548	-1.067721	-1.0810148290000001	-1.117588126	-1.310988252	-1.006803891	-1.026431407	-1.032736643	-1.051375265	-1.166157563	-1.146777491	-1.085272361	-1.106286298	-1.120226997	-1.118409003	-1.109273446	-1.088684177	-1.23790471	-1.136552609	-1.119916337	-1.148226343	-1.063195664	-1.097361345	-1.160985562	-1.168007958	-1.1114566940000001	-1.018152239	-1.086248478	-1.135653715	-1.112772028	-0.6608802151	-0.34606714850000003	-0.7264191356999999	-0.6281007982
CREa1A_T01(IB)	-1.108120068	-0.946641031	-0.9777610581999999	-1.022591961	-0.9761313539	-0.6671640545	-0.9958246527	-0.9935995706999999	-0.9661900195	-0.7368650625	-1.01686023	-0.7196843009999999	-0.9839841212999999	-0.9279981911	-1.004962887	-0.6616315765999999	-0.8062509831	-0.839498338	-0.8200089614	-1.276435873	-0.6487209899	-0.7624292828	-0.6224514288	-0.6493403825999999	-1.011234855	-0.9109975565999999	-0.7752603075	-0.7766252090000001	-0.7991030901999999	-0.9845837486	-0.7883140889	-0.7246271602	-0.9602099429000001	-0.9582405008	-0.9590785769	-1.033823222	-0.7600126918000001	-0.7782086333	-0.9904496854000001	-0.8909880989	-0.8781675695000001	-0.6750135711	-0.7898455609	-0.8788081354999999	-0.7447496585	-0.4916849532	-0.1463644362	-0.4432768715	-0.2995000638
CREa1B_H01(_SLPc)	-1.049732125	-1.191626693	-1.2494725290000002	-1.259396915	-1.257506507	-0.8508712447	-1.245884905	-1.249371168	-1.1377697279999999	-1.086837279	-1.244915856	-0.9514077518999999	-1.168022437	-1.049471988	-1.232203695	-0.8358813565000001	-1.033187005	-1.1385813009999999	-1.035396245	-1.060139739	-0.9179526173	-0.9616935714	-0.9324142777	-0.8786655682	-1.235798462	-1.098055161	-1.043976899	-0.9114239634	-0.9193534529999999	-1.21186333	-0.8836942081999999	-0.8978107167	-1.222645145	-1.092975964	-1.1232418640000001	-1.033694696	-0.9764308181999999	-1.009903718	-1.1446015390000002	-1.040098505	-1.016337275	-0.801223462	-0.9821194598	-1.028449523	-0.9556369473999999	-0.8874111225	-0.6622794004	-1.0175113359999999	-0.7600121439
CREa1B_P01(LO)	-1.080422334	-1.3491037680000002	-1.3670026380000002	-1.346944254	-1.339369352	-1.108011411	-1.339098008	-1.358781869	-1.345352225	-1.36028657	-1.369837861	-1.316822853	-1.282828839	-1.236503707	-1.343509812	-1.193809883	-1.358579756	-1.403788325	-1.3014472590000001	-1.192181642	-1.330738941	-1.206973254	-1.324815686	-1.25483611	-1.40321202	-1.3434264790000001	-1.3190286740000001	-1.312774121	-1.2863638259999999	-1.3447363509999999	-1.333165715	-1.3411982340000002	-1.451592936	-1.35190811	-1.337550737	-1.37156554	-1.329649039	-1.3201007120000001	-1.33518915	-1.303144624	-1.21713396	-1.259720221	-1.292522179	-1.123305453	-1.285887043	-1.410860695	-1.3733731009999999	-1.411729442	-1.377214769
CREa1B_P02(VLP)	-1.1516293340000001	-1.25882601	-1.340510471	-1.327044093	-1.299075446	-1.144802876	-1.309069319	-1.318306412	-1.262612647	-1.1144754270000001	-1.297752993	-1.169149589	-1.291284951	-1.249801114	-1.28459146	-1.1373641140000001	-1.218447852	-1.439357891	-1.207613152	-1.199512338	-1.089347766	-1.138881145	-1.1113703670000001	-1.136998593	-1.3255836570000001	-1.260639477	-1.202827934	-1.135904536	-1.107698782	-1.28729001	-1.092981591	-1.075549981	-1.457025669	-1.221121156	-1.22487473	-1.27149983	-1.199092474	-1.205524511	-1.245360486	-1.268119309	-1.246575692	-1.178187945	-1.194571674	-1.13529291	-1.250812781	-1.4024035540000002	-1.415346658	-1.358209844	-1.4057362780000002
CREa1B_P03(VLP)	-1.004068154	-1.292130357	-1.339737765	-1.323409021	-1.312565824	-1.121452747	-1.310943158	-1.324029877	-1.256167791	-1.195493199	-1.3190408359999999	-1.170927645	-1.2812878779999999	-1.2375530190000001	-1.282882081	-1.1021709020000001	-1.201383836	-1.427984613	-1.215987705	-1.267808323	-1.0862556559999998	-1.1364010070000001	-1.118516242	-1.1254951290000001	-1.32744703	-1.2494840390000002	-1.197455685	-1.141378789	-1.11326778	-1.290232866	-1.090213807	-1.071305063	-1.4470459430000002	-1.227848802	-1.226726004	-1.280970432	-1.194833676	-1.205087652	-1.249529853	-1.2597431609999998	-1.236692163	-1.164642809	-1.186569888	-0.9450092119	-1.224216241	-1.392696145	-1.381622168	-1.359488293	-1.378869721
CREa1B_P04(LH)	-1.237514018	-1.3001951040000002	-1.364859421	-1.320132141	-1.282648223	-1.092147257	-1.231992775	-1.314906167	-1.212108717	-1.1217912190000001	-1.195850612	-1.035643722	-1.228391569	-1.177564342	-1.182435009	-1.086743403	-1.184313414	-1.381731153	-1.2165696559999999	-0.7761701098999999	-1.1217044	-1.097987232	-1.092684831	-1.129803153	-1.2813830590000002	-1.1963396990000001	-1.182474448	-1.059709686	-1.024248126	-1.162577422	-1.065347619	-1.053206335	-1.423399811	-1.159297051	-1.182049195	-1.197216617	-1.133691772	-1.185505799	-1.1926727129999999	-1.196283032	-1.190752027	-1.045160661	-1.17633469	-1.152602541	-1.235332831	-1.3863853680000002	-1.5066385430000002	-1.458653744	-1.490717237
CREa1B_P05(SLP)	-0.3050574159	-1.205941966	-1.222070913	-1.2310058940000002	-1.210889635	-1.066154772	-1.215639027	-1.213889172	-1.199628566	-1.1178933340000001	-1.247412084	-1.049848516	-1.200120625	-1.1919258640000001	-1.2119990920000001	-1.118289459	-1.214513126	-1.29762096	-1.140031455	-1.20479173	-1.05627902	-0.997011952	-1.016172969	-1.0472710920000001	-1.27398211	-1.206848374	-1.13948304	-1.0499016159999999	-1.031741196	-1.16672985	-0.9942941423	-1.023278308	-1.35815045	-1.119834788	-1.098943724	-0.9822138809000001	-1.165603012	-1.150817363	-1.186872993	-1.202549562	-1.159117567	-1.125063441	-1.142647054	-0.6099362578	-1.185455476	-1.275750532	-1.388441281	-1.3422258219999998	-1.3787086659999999
CREa1B_P06(SLP)	-0.694566495	-1.3127724790000002	-1.349153118	-1.337650471	-1.328097742	-1.117839501	-1.322709919	-1.338293296	-1.265950124	-1.228953602	-1.33170155	-1.19218665	-1.28541001	-1.240764607	-1.304536953	-1.09382254	-1.21925756	-1.4298478119999998	-1.214602881	-1.25066736	-1.08880954	-1.152092466	-1.150120561	-1.123973487	-1.33605627	-1.258746172	-1.2095406990000002	-1.138320386	-1.12245327	-1.3121715840000001	-1.095943645	-1.072299365	-1.45539487	-1.2456817740000001	-1.24124472	-1.287387135	-1.201411016	-1.2048655659999998	-1.256473964	-1.258483424	-1.245835327	-1.175091327	-1.184971424	-0.8198948856999999	-1.224177803	-1.381008628	-1.39577514	-1.363582934	-1.388741363
CREa1B_P07(SLP)	-0.6740598024	-1.226380987	-1.304871734	-1.289456118	-1.2721030009999998	-1.09780086	-1.27181866	-1.2805467190000002	-1.222285088	-1.107379064	-1.263987081	-1.107111042	-1.246212319	-1.218204175	-1.24585647	-1.086987086	-1.180525373	-1.38733303	-1.177903242	-1.1856377340000002	-1.039374837	-1.080251492	-1.0663219320000001	-1.086674161	-1.2812035240000001	-1.2192751290000001	-1.160068549	-1.087137485	-1.067160298	-1.239981265	-1.049254658	-1.034171681	-1.383570694	-1.172897565	-1.173335695	-1.230210318	-1.160489576	-1.1641523440000001	-1.21326804	-1.231949347	-1.212388478	-1.128209819	-1.149427046	-0.6761268263	-1.2032210840000002	-1.335369757	-1.338522237	-1.3302902	-1.3435145609999999
CREa1B_P08(SLP)	-0.7694848031	-1.172009364	-1.267672776	-1.264039073	-1.23760914	-1.057884384	-1.2461940679999999	-1.253333727	-1.180940864	-1.045041046	-1.221235145	-1.034571525	-1.2082028679999999	-1.173229635	-1.2090179079999999	-1.0008583009999998	-1.1145469590000001	-1.336186686	-1.134451466	-1.134549038	-0.9759967098000001	-1.009726318	-1.020104665	-1.018935083	-1.243427971	-1.178858202	-1.123607318	-1.018558406	-1.016295758	-1.199943891	-0.9890382411	-0.9861695	-1.322079425	-1.1266390720000001	-1.1419407959999999	-1.19301226	-1.0878479159999999	-1.127982245	-1.181267709	-1.182550842	-1.17440752	-1.045529317	-1.079730185	-0.8748253517	-1.128026713	-1.183361185	-1.236012983	-1.218190678	-1.26462185
CREa2A_H01(a1)	-1.1801114259999999	-0.8195040889	-1.263035011	-0.9412322186	-1.20840995	-1.126231904	-1.226231431	-1.0424021140000002	-1.035247067	-1.060424447	-1.276850427	-1.17831125	-1.117577754	-1.083161772	-1.193795267	-1.249411263	-1.216825187	-1.047482812	-1.093596642	-1.235167182	-1.0217365859999998	-0.9425064773	-0.9464478795	-0.9719394423000001	-1.15358411	-1.0426916940000002	-0.997883139	-1.051949719	-1.036779724	-1.0063950240000001	-1.220514941	-1.0568274770000001	-1.0095300870000001	-1.2363165059999999	-1.254810746	-1.274833581	-1.189192574	-1.20468305	-1.1366366190000001	-1.0435900009999999	-0.9695676314	-1.1285177020000001	-1.045880801	-1.008896574	-0.91282394	-0.5783114878	-0.5595338946	-0.5668706592	-0.6488290928
CREa2A_H02(b1ped)	-1.3431805730000002	-1.3230152020000001	-1.334583563	-1.319877535	-1.313273867	-1.3391858490000002	-1.312267109	-1.331791535	-1.299069466	-1.3226503170000001	-1.34048417	-1.341632374	-1.318618068	-1.3241741	-1.312125125	-1.325216599	-1.330508969	-1.446950996	-1.3339983579999999	-1.185682689	-1.31294375	-1.318236652	-1.326125188	-1.317499415	-1.374446786	-1.332223599	-1.313521312	-1.318450242	-1.318765305	-1.31885704	-1.322502117	-1.317570093	-1.4688871119999998	-1.33374366	-1.325895566	-1.3483318290000001	-1.3221360629999999	-1.308078071	-1.3224547	-1.350547364	-1.316262968	-1.342565459	-1.309494385	-1.3777603859999998	-1.327661258	-1.281335518	-1.424144088	-1.4014139019999998	-1.385294398
CREa2A_H03(b1)	-1.044082492	-1.128976637	-1.23421199	-1.191534374	-1.272508473	-1.269354853	-1.27041151	-1.221549095	-1.2621295890000002	-1.212950018	-1.325582808	-1.156405617	-1.267717591	-1.26692362	-1.2703939990000002	-1.251566362	-1.238226587	-1.311839492	-1.268101288	-1.312524424	-1.240376371	-1.257126475	-1.181747872	-1.2205919029999999	-1.327655538	-1.26492154	-1.234298292	-1.239020599	-1.237201236	-1.232816091	-1.254738141	-1.223882452	-1.082128599	-1.28987301	-1.285940626	-1.299898937	-1.267575664	-1.255179118	-1.287742098	-1.2453223979999999	-1.199119899	-0.9023130732	-1.0247980509999999	-1.224828814	-0.9897962364	-0.4920246386	-0.5770537291	-0.360334431	-0.9286646234999999
CREa2A_H04(b2)	-1.1311858559999999	-1.255293536	-1.3035007440000002	-1.287876744	-1.284475055	-1.218853206	-1.285532218	-1.297850277	-1.293976649	-1.297109958	-1.3223826440000002	-1.196302721	-1.288619461	-1.291813547	-1.293589659	-1.269081541	-1.2961137390000002	-1.362697765	-1.273147202	-1.308962956	-1.290617253	-1.227682958	-1.250403862	-1.226821921	-1.3584296319999998	-1.3085489	-1.262995438	-1.285204541	-1.272409186	-1.292029737	-1.296644016	-1.28537254	-1.262439127	-1.301250071	-1.302644184	-1.312834856	-1.280305532	-1.271487344	-1.298588036	-1.271874375	-1.248005464	-0.9399902613	-1.118273633	-1.2944355090000002	-1.070211752	-0.6185742654999999	-0.5545568919	-0.4664293893	-0.6768036493999999
CREa2A_H05(b2)	-1.104421759	-1.296466857	-1.32994289	-1.320351593	-1.314269382	-1.19690563	-1.313777618	-1.328160815	-1.3248489970000001	-1.323836236	-1.3463883859999999	-1.2111132690000002	-1.317492143	-1.296366713	-1.319575723	-1.2747743870000001	-1.322090099	-1.354596161	-1.292203102	-1.337397218	-1.312991339	-1.218581437	-1.263089946	-1.22679621	-1.385971787	-1.329371483	-1.287672613	-1.314051611	-1.299771453	-1.323802377	-1.323668722	-1.3216653	-1.2504251990000002	-1.329308165	-1.321596244	-1.3424866469999999	-1.306784947	-1.292550523	-1.327231504	-1.2874905970000001	-1.2250900820000001	-0.873530763	-1.1234065690000001	-1.313028385	-1.032140453	-0.6907546159000001	-0.5897518136	-0.4316700579	-0.7460051195
CREa2A_H06(r5)	-1.303522662	-1.291927358	-1.310199607	-1.290961045	-1.285464219	-1.311184814	-1.281091819	-1.306000813	-1.296303151	-1.308588708	-1.3209062790000001	-1.3113623540000001	-1.298631677	-1.309111023	-1.292539988	-1.311195699	-1.3112240929999999	-1.410266091	-1.309946429	-1.30737422	-1.293753765	-1.302438247	-1.302529286	-1.283825671	-1.352739254	-1.314516027	-1.291401262	-1.289143203	-1.29963719	-1.294571132	-1.302612186	-1.304665832	-1.449199017	-1.302952246	-1.30899306	-1.319125631	-1.291960239	-1.289152114	-1.29777299	-1.3257423529999999	-1.287623382	-1.0598288409999999	-1.284975974	-1.346005656	-1.2733540429999999	-0.3565564384	-0.015365490219999998	-0.5239818601	-0.030989175810000002
CREa2A_H07(b'2r5)	-1.306767269	-1.300415625	-1.321816438	-1.296830585	-1.29401443	-1.291786541	-1.286547708	-1.310384382	-1.303675001	-1.314382741	-1.326565345	-1.316138051	-1.30436336	-1.30691599	-1.298162202	-1.29816656	-1.303738054	-1.3962235680000001	-1.304096236	-1.314146373	-1.29701356	-1.299711732	-1.292811154	-1.2794301259999998	-1.3588569990000001	-1.318596426	-1.297786664	-1.294356885	-1.302512298	-1.2993177340000002	-1.307843688	-1.303522252	-1.4501073519999998	-1.303640502	-1.308436566	-1.3199650729999999	-1.280782302	-1.289999451	-1.300112178	-1.324440456	-1.268989951	-0.9267974263	-1.2824874929999999	-1.340556226	-1.276458359	-0.37905240729999995	-0.1287907892	-0.4203825942	-0.01580056804
CREa2A_H08(b'2a)	-1.305206071	-1.2899649640000002	-1.312451765	-1.289869607	-1.28225681	-1.315130873	-1.279543679	-1.302939153	-1.300495169	-1.302912813	-1.317109842	-1.308994825	-1.299978012	-1.310077977	-1.292682104	-1.313932113	-1.31358863	-1.405264385	-1.315909133	-1.316567083	-1.296553321	-1.301784223	-1.294457288	-1.285396323	-1.352094474	-1.312388354	-1.29320866	-1.291486208	-1.296981193	-1.2908367440000001	-1.303699833	-1.304875147	-1.4474196990000001	-1.298590379	-1.300253589	-1.317659685	-1.29315485	-1.289493131	-1.3001157970000001	-1.331912252	-1.296470773	-0.8582755856000001	-1.289448373	-1.353913889	-1.289100201	-0.2899691317	-0.178406177	-0.4410997047	-0.2638889417
CREa2A_H09(b'2m)	-1.306691694	-1.292530815	-1.316250862	-1.2942827940000001	-1.291884036	-1.299713289	-1.283662143	-1.309296189	-1.299520958	-1.309070677	-1.320028762	-1.31005047	-1.300933156	-1.308188628	-1.297848385	-1.305497336	-1.3107372290000001	-1.399886921	-1.307114845	-1.314564797	-1.291785501	-1.3011895279999999	-1.2904231940000002	-1.275896605	-1.355115076	-1.3130452559999999	-1.297273128	-1.28906749	-1.296397356	-1.294574889	-1.300319594	-1.304581773	-1.452454712	-1.29978361	-1.3021206140000001	-1.316984758	-1.28896985	-1.29442629	-1.298982582	-1.328670195	-1.2905281720000001	-0.8439346048	-1.285782603	-1.3445425130000002	-1.268833116	-0.415207086	0.009354811573	-0.5646834603	0.024310237489999997
CREa2A_H10(r4)	-1.3607987830000001	-1.348873749	-1.366959945	-1.34351773	-1.336985	-1.366453179	-1.3321394340000001	-1.357039149	-1.34834618	-1.354579498	-1.36895252	-1.350006964	-1.342845527	-1.356563786	-1.3455387490000001	-1.325019662	-1.332563695	-1.474317741	-1.357012757	-1.3791054680000001	-1.341652316	-1.3484452580000001	-1.345847447	-1.326031529	-1.4037912190000001	-1.365177736	-1.3446515330000002	-1.332058957	-1.3461102109999998	-1.343736871	-1.3443635280000001	-1.3465245959999999	-1.498358139	-1.3521646230000002	-1.352470667	-1.370546113	-1.322067651	-1.330508374	-1.3480380230000002	-1.3719138659999999	-1.343744284	-1.139909703	-1.334281677	-1.406210805	-1.301757181	-0.5903650367000001	-0.2618779169	-0.9466914945	-0.3841242145
CREa2A_H11(b'2p)	-1.304410066	-1.289372965	-1.313179322	-1.283710023	-1.2809715590000001	-1.318725787	-1.278481516	-1.306736802	-1.295776432	-1.301771948	-1.3168840990000001	-1.306821465	-1.299163261	-1.3065868170000001	-1.288742798	-1.313516005	-1.30851859	-1.417691622	-1.310613333	-1.312995203	-1.290774187	-1.297339315	-1.298075475	-1.28247755	-1.35355346	-1.311817102	-1.28528723	-1.284391593	-1.291595937	-1.289693014	-1.302060937	-1.302451864	-1.4487649059999999	-1.297636794	-1.3020438220000001	-1.3150479590000002	-1.28925537	-1.29245031	-1.29808225	-1.324696789	-1.294497209	-0.8535448748000001	-1.283884612	-1.3470114969999998	-1.286427775	-0.227872304	0.03574888975	-0.5149791129	-0.09599111189
CREa2A_H12(b'2m)	-1.227886889	-1.208237137	-1.2428353220000001	-1.220865804	-1.217129041	-1.246437871	-1.205283033	-1.217199931	-1.244286314	-1.138000616	-1.252930708	-1.202769167	-1.224455866	-1.2449113520000001	-1.2193787059999999	-1.212902667	-1.178995788	-1.271553236	-1.223104269	-1.312629855	-1.152531349	-1.190273849	-1.166894259	-1.180903208	-1.27206279	-1.238977545	-1.191143221	-1.208905197	-1.23074719	-1.213695775	-1.205625853	-1.214266825	-1.356265024	-1.222980582	-1.22937842	-1.247671678	-1.158627319	-1.185238513	-1.23678872	-1.268416725	-1.220713183	-0.6398587225	-1.192935125	-1.2604155959999999	-1.193137624	-0.177165391	-0.0542153788	-0.3113770121	-0.3334668318
CREa2A_H13(b'1m)	-1.206733502	-1.261012142	-1.276815192	-1.252926448	-1.246946877	-1.278247882	-1.243563958	-1.258732338	-1.275067751	-1.2135701779999999	-1.287609913	-1.280795434	-1.257658889	-1.276361697	-1.260717832	-1.277062271	-1.274001347	-1.344700852	-1.2582653879999999	-1.315522364	-1.244479816	-1.2495247409999999	-1.241769837	-1.243916173	-1.314679873	-1.2754735959999999	-1.243081589	-1.248640571	-1.259375854	-1.254341923	-1.258758619	-1.258869753	-1.399016635	-1.266265056	-1.261064495	-1.28486576	-1.237564725	-1.219993262	-1.26881204	-1.297050367	-1.25667397	-0.7970087298999999	-1.251979854	-1.308980305	-1.2094003759999998	-0.1866378006	-0.1701628549	-0.1860512449	-0.47515889299999997
CREa2A_H14(b'1ap)	-1.263142905	-1.207106164	-1.2501854909999999	-1.231779372	-1.221293154	-1.258807542	-1.222136163	-1.2392006279999999	-1.24905977	-1.09813335	-1.2483949	-1.172332523	-1.239990637	-1.256659758	-1.236601748	-1.203869951	-1.198376477	-1.3268608370000001	-1.245140455	-1.307819033	-1.1574277020000001	-1.182085465	-1.142114564	-1.190349286	-1.284372031	-1.252162098	-1.199767515	-1.20980973	-1.237387987	-1.2230120340000001	-1.216846928	-1.21629032	-1.3497691109999999	-1.228848618	-1.240471973	-1.260199088	-1.1730963220000001	-1.1988109390000001	-1.247521075	-1.2764087579999999	-1.233414163	-0.767056886	-1.212911107	-1.266773533	-1.1828133779999999	-0.3212321084	-0.06737698618	-0.3421184536	-0.03314966983
CREa2A_H15(r3)	-1.262717574	-1.132837772	-1.20035203	-1.215804552	-1.194017222	-0.8606217133	-1.20171911	-1.1998056559999999	-1.122116098	-0.9497984631	-1.195808053	-0.9360087796	-1.1577383140000002	-1.082572598	-1.1995171009999999	-0.8015222828	-0.9590460255	-1.1669636970000001	-0.9861273051999999	-1.296019222	-0.8692782406999999	-0.9885186949	-0.8945083435	-0.8383874565999999	-1.217620487	-1.078061376	-0.9887878506000001	-0.9174712062999999	-0.9838207628	-1.180940475	-0.9270777221	-0.8914696243000001	-1.2024007270000001	-1.119329702	-1.137724378	-1.220854328	-0.9127589637000001	-0.9816998093000001	-1.138333673	-1.041963797	-1.045619207	-0.7631155040000001	-0.9416219182	-1.074849155	-0.8323630251999999	-0.5712808964	-0.06974814902000001	-0.6206186325	-0.1687616337
CREa2A_H16(r4)	-1.3120988709999999	-1.251187319	-1.270254271	-1.256600331	-1.241376643	-1.100106185	-1.245142425	-1.259213055	-1.249338277	-1.1621427309999999	-1.290702205	-1.179954693	-1.257664938	-1.225896389	-1.254511517	-1.068780577	-1.1766501	-1.312196045	-1.1656893190000002	-1.326161725	-1.126987927	-1.172572485	-1.13881958	-1.075824907	-1.3038912809999998	-1.2335298670000001	-1.15069189	-1.182099618	-1.198656555	-1.258182014	-1.192232218	-1.137377072	-1.3695873490000001	-1.257838757	-1.245717847	-1.289912577	-1.138625564	-1.16087569	-1.26611803	-1.224051345	-1.198126682	-0.8548425992	-1.18033727	-1.2578670840000001	-1.052734995	-0.4273335276	0.04641430088	-0.5660684455	-0.08930263608
CREa2A_H17(r4_r2)	-1.289412719	-1.181714832	-1.284651784	-1.263741171	-1.240231932	-1.2235445520000001	-1.255071895	-1.280606851	-1.207593629	-1.031921108	-1.232859846	-1.120363637	-1.266136798	-1.23466571	-1.249694655	-1.0623226540000001	-1.1215183420000001	-1.363928829	-1.204135011	-1.3026129290000001	-1.0822534609999999	-1.164501713	-1.091168929	-1.105187586	-1.294564215	-1.226330926	-1.144812276	-1.163463774	-1.1950271129999999	-1.235559445	-1.152046044	-1.133464937	-1.3446143380000002	-1.216796802	-1.2715290940000001	-1.2988773120000001	-1.1271128990000001	-1.181491227	-1.259461662	-1.245112197	-1.237437796	-0.955970827	-1.171130182	-1.242376224	-1.136600152	-0.6178580367000001	-0.052129878830000004	-0.7912090568000001	-0.030872782260000002
CREa2A_H18(r4_r1r2)	-1.253365691	-1.170736559	-1.24236394	-1.218111694	-1.1890131590000002	-1.234297974	-1.18883931	-1.215409676	-1.2059270229999999	-1.042587544	-1.217990175	-1.167597863	-1.222256627	-1.22672026	-1.214940012	-1.130898821	-1.124607917	-1.313884167	-1.227063341	-1.31413622	-1.108376813	-1.168495572	-1.166303405	-1.151561213	-1.266183608	-1.239548072	-1.154396508	-1.178284664	-1.216685442	-1.20151946	-1.162762386	-1.163400286	-1.2242782140000001	-1.202010095	-1.211966358	-1.250717535	-1.132079662	-1.1746691740000001	-1.221716132	-1.250625664	-1.229903343	-0.9353550401	-1.177584878	-1.224846324	-1.075298336	-0.49705299280000004	-0.09988186761	-0.528841078	-0.2067805305
CREa2A_H19(r4_5)	-1.2920829759999999	-1.202435409	-1.29230825	-1.268252408	-1.251308647	-1.220638584	-1.256051929	-1.281898525	-1.2303497909999999	-1.101695789	-1.264493629	-1.173130941	-1.27137708	-1.247207928	-1.271756919	-1.093411584	-1.138518897	-1.360689901	-1.210242064	-1.304694944	-1.107036546	-1.199117267	-1.16726291	-1.1237026270000001	-1.301257782	-1.239738287	-1.173835565	-1.171683077	-1.223019582	-1.255735391	-1.172189376	-1.167956388	-1.351083045	-1.228228145	-1.279245022	-1.29669923	-1.135344388	-1.1750285040000001	-1.263639413	-1.2341736209999998	-1.228062548	-1.015166674	-1.176791597	-1.256840221	-1.151840157	-0.4538386336	0.01035371237	-0.4792226121	0.033468889849999996
CREa2A_H20(r5)	-1.297258177	-1.291064671	-1.31064892	-1.289684868	-1.2838480509999999	-1.276487533	-1.27707107	-1.300857811	-1.293071317	-1.303454332	-1.312245679	-1.300336479	-1.290951571	-1.28388352	-1.288363157	-1.282797855	-1.292575382	-1.3917744319999998	-1.2938638820000001	-1.2999746140000001	-1.282750125	-1.27785239	-1.272883368	-1.264223666	-1.347211975	-1.304747186	-1.291142655	-1.283904158	-1.291917073	-1.28666179	-1.292567871	-1.292771528	-1.432998349	-1.2942346409999999	-1.294801278	-1.3115170170000001	-1.275638209	-1.275588231	-1.292603883	-1.312792233	-1.250056027	-1.07432632	-1.269421448	-1.32514852	-1.273538124	-0.5017443073	-0.10840910210000002	-0.7075447781	0.1262791781
CREa2A_H21(b'2m)	-1.309991699	-1.2925368659999998	-1.307532565	-1.291345754	-1.29348063	-1.312488325	-1.2835031540000001	-1.293565675	-1.3012535790000002	-1.305620817	-1.31767609	-1.308060912	-1.292291321	-1.312508251	-1.29551566	-1.314389025	-1.305369588	-1.378471297	-1.305785947	-1.313079319	-1.286282401	-1.290875827	-1.287469679	-1.2784095640000002	-1.347853044	-1.3072257090000001	-1.289905444	-1.284396458	-1.295119875	-1.287032918	-1.29628916	-1.295334055	-1.437225658	-1.299853288	-1.298118007	-1.319501558	-1.273929716	-1.281790611	-1.303434426	-1.328258879	-1.293774102	-0.9105943044	-1.275751079	-1.340712337	-1.2476928170000001	-0.2662119434	0.04294047266	-0.5198031174000001	-0.001619932627
CREa2A_H22(b2)	-1.2743960140000001	-1.229623313	-1.242231757	-1.248157165	-1.242824516	-1.104218399	-1.2332458309999998	-1.223396838	-1.268974194	-1.227357095	-1.276936418	-1.219712165	-1.231649496	-1.237206524	-1.245610798	-1.1695912590000002	-1.212395539	-1.129539466	-1.166271343	-1.287660494	-1.212113425	-1.140273458	-1.138479096	-1.102983579	-1.287456614	-1.223704098	-1.190350349	-1.2012731909999999	-1.196756413	-1.224704911	-1.220056695	-1.218100775	-1.331999999	-1.235480808	-1.2299472340000002	-1.272175236	-1.1366960240000001	-1.159208428	-1.260242653	-1.226290683	-1.155340627	-0.8530346853	-1.148079694	-1.205665578	-1.059711503	-0.37990777	-0.1332801693	-0.5509623393	-0.4464763161
CREa2A_H23(b2b'2)	-1.315641187	-1.299849277	-1.317647118	-1.293506302	-1.28918966	-1.19862303	-1.2874858470000001	-1.311863495	-1.303925314	-1.308954594	-1.321105831	-1.29058601	-1.299734417	-1.288679763	-1.294751671	-1.2820586459999999	-1.310518099	-1.309737352	-1.28020778	-1.32027429	-1.2958777	-1.221322061	-1.248092032	-1.233021268	-1.3578452069999998	-1.305766652	-1.281934433	-1.29467155	-1.2848027709999998	-1.296358563	-1.305219093	-1.301573096	-1.4260716430000002	-1.3064857570000001	-1.311587819	-1.322509549	-1.287746489	-1.284221436	-1.303052302	-1.3110548020000001	-1.254749189	-0.8867960246	-1.261679789	-1.307382714	-1.239818138	-0.434338095	-0.07049191842000001	-0.7238914104	-0.34155203149999996
CREa2A_M01(FB)	-1.20973637	-1.084635137	-1.160928645	-1.127277763	-1.1146589679999999	-1.096317039	-1.1208527320000001	-1.128321881	-1.167968999	-0.9656097215999999	-1.138811431	-1.066116639	-1.143515241	-1.1629857590000001	-1.129906265	-1.0678821520000001	-1.033505775	-1.089677919	-1.124552574	-1.3339945020000001	-0.9668338345	-0.9947200487000001	-1.0079163690000001	-1.032987232	-1.1542281909999998	-1.14560127	-1.079624133	-1.093716703	-1.119371205	-1.124757241	-1.092410005	-1.0782379990000002	-1.22144369	-1.1245761840000001	-1.139979469	-1.163465945	-1.054016707	-1.080654134	-1.1727669379999999	-1.173932669	-1.116539708	-1.016797338	-1.079569049	-1.130950406	-1.1234800520000001	-0.8226833197	-0.4730678369	-0.8440147495999999	-0.8452840345999999
CREa2B_P01(PS)	-1.065376855	-0.9405788536	-0.8614184801000001	-0.9508652073999999	-0.9190820611	-0.8222965756999999	-0.8179186259000001	-0.7798518564	-0.9441699238	-0.7738676586	-0.8670711415000001	-0.7042612742000001	-0.9926290862999999	-0.950073715	-0.9390128126	-0.8078160858	-0.8792652489	-0.879680908	-0.8529490470000001	-1.312021701	-0.7174311965000001	-0.8005778938	-0.6515520136	-0.7278031956000001	-0.9393965385999999	-0.9340728078	-0.7946793893	-0.8400063901	-0.7797369237999999	-0.8487130931	-0.7535413203	-0.721763815	-0.9735491768000001	-0.7909629344	-0.6248738811	-0.8697753366	-0.8364063405	-0.7868834537	-0.9514268021	-0.9771018774	-0.9549466020999999	-0.5983668275	-0.9012122712999999	-0.9276498753	-0.8174611612	-0.1409300826	-0.07656733456	-0.1108601567	-0.28610889289999997
CREa2B_P02(PS)	-1.149166932	-1.16282267	-1.1732704459999999	-1.132958396	-1.135202315	-1.1415963279999999	-1.122448946	-1.134545776	-1.167331442	-1.162348602	-1.2021154490000001	-1.1366201809999998	-1.157716082	-1.1702078059999999	-1.144227915	-1.1519523809999999	-1.1716342770000001	-1.221886192	-1.116985492	-1.290117118	-1.058510728	-1.115855485	-1.050306448	-1.0470333059999999	-1.206664157	-1.182953938	-1.069518802	-1.121305038	-1.116243739	-1.1393940409999999	-1.133345129	-1.072593736	-1.188754605	-1.159476977	-1.1237485520000001	-1.16775545	-1.113293384	-1.1306370829999999	-1.160047236	-1.199147582	-1.167362567	-0.8892964004	-1.142771277	-1.186971458	-1.102246243	0.1208685658	-0.1219014576	0.15794503869999998	-0.035649178260000004
CREa2B_P03(PS)	-1.141036523	-1.114033209	-1.1234578240000002	-1.1119741490000001	-1.106748615	-0.9815563415	-1.094822173	-1.102681649	-1.106659325	-1.039606223	-1.150667314	-1.0264402940000001	-1.123644243	-1.1232849329999999	-1.108279875	-1.017635753	-1.068734801	-1.093824601	-1.060174694	-1.298385878	-0.9239892223999999	-0.987815436	-0.9416965531999999	-0.9432518006999999	-1.158117349	-1.11679851	-1.0103328870000001	-1.0589002509999998	-1.042885958	-1.100523772	-1.03435859	-0.9671898534000001	-1.188380732	-1.10592057	-1.07264799	-1.128908208	-1.032825986	-1.04397118	-1.127165229	-1.141431446	-1.122617716	-0.724318468	-1.066851176	-1.103854881	-0.9923494951	0.05433495281	-0.06322948235	0.1221169039	-0.2630570472
CREa2B_P04(PS)	-0.8958520952	-1.044347396	-1.055741217	-1.030510134	-1.024328196	-1.056056371	-1.008471197	-1.01448318	-1.059641287	-1.035412141	-1.095326732	-0.9864060004	-1.048169839	-1.058901468	-1.0331427579999999	-1.039860856	-1.0604410659999999	-1.086921262	-1.022846369	-1.289241868	-0.9634810638	-1.020099361	-0.9652460723999999	-0.963689138	-1.097471493	-1.0857029	-0.9305408226	-1.0426756259999999	-1.054020913	-1.039867985	-1.0424770509999999	-0.9668676219	-0.8664168788	-1.066952267	-1.023163394	-1.069069219	-1.0263448659999999	-1.025649896	-1.054867717	-1.106772571	-1.0851366359999999	-0.9393165731	-1.054770611	-1.093402985	-1.003345966	-0.2064156353	-0.5262354285	0.0714296555	-0.8117109316
CREa2B_P05(PS)	-1.119932731	-1.151290959	-1.182232805	-1.135401429	-1.1425830940000001	-1.17224598	-1.130598472	-1.1255401040000002	-1.182605033	-1.177464632	-1.206366785	-1.20058151	-1.15908137	-1.17679303	-1.149572085	-1.200991475	-1.18147762	-1.186596593	-1.138253806	-1.300126583	-1.120863277	-1.159410893	-1.141237604	-1.136992919	-1.210148045	-1.187881934	-1.101296909	-1.153855496	-1.15467348	-1.153729446	-1.162183593	-1.121107357	-1.095879144	-1.148862422	-1.14656954	-1.1696708740000001	-1.14079844	-1.119671268	-1.168745084	-1.205091178	-1.180784455	-1.125562608	-1.18652648	-1.217817627	-1.137564269	0.1412459235	-0.2006386513	0.1043392319	-0.3966606318
CREa2B_P06(PS)	-1.327859559	-1.3246234479999999	-1.343899023	-1.325641096	-1.3198147	-1.3448541969999999	-1.318023062	-1.336385419	-1.3173071159999998	-1.338156798	-1.350569158	-1.332027719	-1.314764101	-1.339680189	-1.3216945390000001	-1.340068939	-1.342066363	-1.4609547809999999	-1.326123731	-0.9648623377	-1.319130457	-1.324015016	-1.336487233	-1.3195246840000001	-1.382447785	-1.342643324	-1.316696975	-1.322029238	-1.3223593009999999	-1.319345674	-1.332587936	-1.336816478	-1.47559934	-1.334411345	-1.32860225	-1.350329954	-1.322861	-1.325072138	-1.331189078	-1.359426877	-1.32063188	-1.347373294	-1.304772388	-1.366149249	-1.333874703	-0.9676630951999999	-1.424936519	-1.3973446369999998	-1.396002283
CREa2B_P07(PS)	-1.11197403	-1.13873015	-1.151936296	-1.09626834	-1.105417651	-1.149080793	-1.081041416	-1.094661544	-1.136518634	-1.14816751	-1.169253943	-1.1349582809999998	-1.1223912520000001	-1.135452205	-1.1036727309999999	-1.153649188	-1.143221364	-1.055536476	-1.088811022	-1.307710627	-1.0577681829999999	-1.123536851	-1.112861611	-1.098648507	-1.173834368	-1.165870653	-1.067032066	-1.11977012	-1.057196517	-1.1168375240000001	-1.123056459	-1.076474103	-1.02110105	-1.118741576	-1.063296385	-1.117321478	-1.115247198	-1.082928723	-1.137545271	-1.1781380479999999	-1.162491159	-1.169766907	-1.159524674	-1.054746012	-1.0457681140000001	-0.5434960257	-0.7943368346999999	-0.4798040729	-0.9881486797
CREa2B_P08(PS)	-1.106359013	-1.1715631309999999	-1.1679556420000001	-1.139958463	-1.139620797	-1.142865613	-1.1147781490000002	-1.1231950309999998	-1.16704997	-1.1616932229999999	-1.203532468	-1.126972316	-1.152475855	-1.1648312790000002	-1.136753631	-1.148798873	-1.168108648	-1.135827005	-1.113296637	-1.310982135	-1.0438484959999998	-1.108396484	-1.0401921140000001	-1.0473483670000001	-1.198136331	-1.1818054709999999	-1.04908291	-1.128878206	-1.091269042	-1.139625119	-1.127054346	-1.064468315	-1.066238778	-1.133392811	-1.11891436	-1.116672513	-1.120599763	-1.112327405	-1.159530608	-1.200305756	-1.173657628	-1.16436925	-1.1519555940000001	-1.164410623	-1.119663324	-0.3392264132	-0.5763959475	-0.37227776479999997	-0.6779126381999999
CREa2B_P09(PS)	-1.094851179	-1.1831340959999999	-1.209091074	-1.17732085	-1.171040464	-1.205456135	-1.159243964	-1.174253204	-1.2010908009999999	-1.158703425	-1.234346352	-1.170091577	-1.192036967	-1.212294784	-1.174428141	-1.182510135	-1.1945002059999998	-1.174268693	-1.172701174	-1.311006793	-1.096761464	-1.160432648	-1.111135365	-1.12446159	-1.237597357	-1.2143205320000001	-1.088813815	-1.170403887	-1.181934835	-1.180034899	-1.173868176	-1.124833526	-1.099471426	-1.195797962	-1.180731685	-1.211477366	-1.149708201	-1.163869566	-1.190870783	-1.2288598	-1.204971977	-1.098006688	-1.18365167	-1.213903432	-1.14725916	-0.03100742168	-0.24498104760000003	-0.061060770320000006	-0.46573154619999996
CREa2B_P10(PS)	-0.8743552111	-1.138810663	-1.1591791059999998	-1.136509072	-1.121268848	-1.1378878559999999	-1.10908773	-1.119942131	-1.168678932	-1.0709710540000001	-1.1857139890000001	-1.094697211	-1.14299259	-1.163488361	-1.141173745	-1.135547799	-1.1468540040000001	-1.132404428	-1.1154869509999998	-1.299079396	-1.064273778	-1.0981773259999998	-1.052599216	-1.070169121	-1.183323563	-1.167138088	-1.054570045	-1.134452778	-1.122130035	-1.1223896309999999	-1.120876197	-1.088230101	-1.154240455	-1.144542725	-1.130982695	-1.163413313	-1.083210334	-1.099317213	-1.140416913	-1.173427044	-1.145220173	-0.9725462582	-1.1209348609999998	-1.00516466	-1.052468551	-0.108946653	-0.18795043960000002	-0.06547137747000001	-0.2464690141
CREa2B_P11(PS)	-0.9727685412	-1.16984331	-1.180013184	-1.157008134	-1.153612145	-1.11821205	-1.136762733	-1.129560802	-1.197168854	-1.090278393	-1.201754591	-1.13693205	-1.165348652	-1.183511612	-1.153267408	-1.115814187	-1.1164954040000001	-1.133608588	-1.108734973	-1.30437686	-1.055765157	-1.118000316	-1.042711598	-1.059472806	-1.208637172	-1.185988027	-1.092282142	-1.135685838	-1.149099633	-1.154606449	-1.134650098	-1.0995919790000002	-1.256661361	-1.153863686	-1.148951912	-1.179088965	-1.0776093279999999	-1.07757625	-1.1756220659999999	-1.19023335	-1.161571989	-0.9380985606000001	-1.143306612	-1.071947571	-1.0683091409999999	-0.22845500829999998	-0.1203076593	-0.3806788436	-0.33440410530000003
CREa2B_P12(LAL)	-1.0678747240000002	-0.9469157316	-0.9867449891	-0.9850106145	-0.9451083203	-0.8753672561	-0.8753933962	-0.8880595315	-0.9784429031	-0.8009850019	-0.9568411715	-0.7599699442	-1.0191039590000002	-0.9879078420999999	-0.9798216784999999	-0.8284193028	-0.8844795702	-0.8857973056	-0.8957401631	-1.2983761679999999	-0.7604423148999999	-0.8205131489	-0.7010836906999999	-0.7601789496	-0.9933458951	-0.9937611431000001	-0.8421737237000001	-0.9120337131999999	-0.9021170912	-0.9037114877	-0.8815090056999999	-0.8470569326999999	-1.0148815820000001	-0.9419087073000001	-0.8111643409	-1.033484218	-0.8505845598999999	-0.862763277	-0.9996742867	-1.005743943	-0.9708393031	-0.6828699231	-0.9187485336	-0.9570490888	-0.8682855186	-0.06179646522999999	-0.05605734672999999	-0.1872846164	-0.48107236189999997
CREa2B_P13(LAL)	-1.104558909	-0.9529325805	-0.9809667921999999	-0.9861280284999999	-0.949647241	-0.816305726	-0.8485596395999999	-0.8476270297	-0.974804625	-0.7771253867	-0.909321673	-0.7144024578	-1.0038590809999999	-0.9950253623	-0.9287452809000001	-0.8387746601	-0.9161550740000001	-0.9004794725	-0.8856759518999999	-1.320191218	-0.7544623343000001	-0.7595054509999999	-0.6475656996	-0.7136020258	-0.9774996948000001	-0.9643739454000001	-0.8270210306	-0.8606147784	-0.8113166160999999	-0.8393673516	-0.8213852726	-0.7671470478	-1.006067524	-0.8500317179000001	-0.7341665497	-1.012819517	-0.8639312887	-0.8222761762	-0.9944362027	-1.024254473	-0.9933665995000001	-0.6188095593999999	-0.9128296893000001	-0.9151144079000001	-0.8102765473000001	-0.1721207575	-0.2357270443	-0.3040171013	-0.7439115211
CREa2B_P14(LAL)	-1.123618807	-1.01511297	-0.9404380264	-1.016463642	-1.000560752	-1.06333075	-0.8691382823	-0.8460050373000001	-1.01498927	-0.8925499605	-0.9181728881	-0.7736363031	-1.067897839	-1.068110594	-0.9705845219	-1.019575399	-1.011641467	-0.9991530369	-1.006810494	-1.299509513	-0.8717148887	-0.9011273540000001	-0.7432997706000001	-0.8710021869	-1.021243549	-1.053628496	-0.886141878	-0.9366987592	-0.9153555108	-0.866773039	-0.8644759058	-0.875273146	-1.078719733	-0.81590999	-0.6909099911	-0.8653288948000001	-0.9646438218000001	-0.9252561651000001	-1.020153469	-1.098935384	-1.0859934709999999	-0.654243146	-1.018060416	-0.9982955604000001	-0.918389907	-0.2210433456	-0.2538234326	-0.23523550899999998	-0.151006298
CREa2B_P15(LAL)	-1.083168253	-0.963266975	-0.9909562484000001	-0.9837168779000001	-0.9613056328	-0.82111297	-0.9080696384999999	-0.9078420085	-0.9848426309999999	-0.8250716968	-0.9776711508	-0.7814297167	-0.980734407	-0.9790207668	-0.9621930441	-0.8477358340000001	-0.8881066423999999	-0.9440068598	-0.8845260757	-1.3139459	-0.7268298837999999	-0.8092318219	-0.6819589548	-0.7677301714	-0.9789553501999999	-0.9530888342	-0.8431231470999999	-0.8523207909	-0.8139369076	-0.8991138697	-0.8212634158	-0.7744285140999999	-1.012483442	-0.9256065414	-0.8406633161	-0.9889318618999999	-0.8657994776000001	-0.8429291409999999	-1.01128879	-1.004656981	-0.9690290772	-0.6630983590999999	-0.9075467398999999	-0.9611772356999999	-0.8881774186	-0.05607628929	0.027577815980000003	0.01350405706	-0.3193627435
CREa2B_P16(LAL)	-1.1015307090000002	-1.060336131	-0.9962125122	-1.049513883	-1.037085755	-0.8585731416	-0.9461663398000001	-0.9251640562000001	-1.033371775	-1.001214733	-1.010320949	-0.7985402287000001	-1.05289423	-1.008412608	-1.020528605	-0.9335086333	-1.031364637	-0.9971629931	-0.9572422011	-1.295841477	-0.880721489	-0.8815133740000001	-0.7939302413	-0.8420648223	-1.05118507	-1.020859739	-0.9219023875	-0.8544275616	-0.8081377573	-0.9450802993999999	-0.8128665191	-0.8139169373999999	-1.147000496	-0.8746278062	-0.7323880776	-0.8238900187999999	-0.9637274620999999	-0.9204164251000001	-0.987888205	-1.0375538659999999	-1.010813846	-0.5675394175	-0.9776653670000001	-1.0159380470000001	-0.9239930531	-0.1031988257	-0.1154935211	-0.23273701	-0.4431828912
CREa2B_P17(LAL)	-1.1006650040000001	-0.9402883464	-0.8460907756999999	-0.9089353021	-0.9103926587000001	-0.9908247729	-0.7732412665999999	-0.7354235953	-0.9181739281	-0.7881755020000001	-0.7669634603000001	-0.6758139254000001	-1.010868057	-1.002303465	-0.8402588298	-0.9681342899	-0.9035088424	-0.9048954743000001	-0.9266121843999999	-1.2877999009999999	-0.7913022945999999	-0.827457935	-0.6367927856000001	-0.7900830262	-0.9175296451	-0.9653330441	-0.8006272645999999	-0.8401556006	-0.8109849493000001	-0.7841081220999999	-0.7637787011	-0.7730024783	-1.008423469	-0.7041733389	-0.5455054837	-0.8202590475	-0.8558351737000001	-0.8076111579	-0.9232164723999999	-1.020882088	-1.00621448	-0.5348800765999999	-0.9278293361	-0.930840436	-0.8247304773999999	-0.3728202468	-0.3789147711	-0.3970831111	-0.6693889311
CREa2B_P18(CRE)	-1.199286114	-1.124875373	-1.1803359279999999	-1.159286662	-1.128425513	-1.181350849	-1.109548468	-1.1346675370000001	-1.15701132	-1.007761057	-1.1616131159999998	-1.008368173	-1.172056168	-1.183624759	-1.1487920120000001	-1.141312	-1.143007915	-1.113415305	-1.148518546	-1.301475832	-1.054259681	-1.044468958	-0.9452079701	-1.040810245	-1.196652005	-1.1910673040000002	-1.089990214	-1.1354295859999999	-1.131388082	-1.086394494	-1.1420511	-1.133274284	-1.254962162	-1.129592184	-1.111345372	-1.185252549	-1.0902441859999998	-1.104148511	-1.177685692	-1.21511664	-1.170634965	-0.6375902935	-1.146395769	-1.15339022	-1.0924616059999999	-0.1381898957	-0.09786516589	-0.2344473196	-0.4502523479
FLAa1_S01(SEG)	-1.3994545109999998	-1.374365176	-1.401389129	-1.382487068	-1.3809588680000002	-1.3905417119999999	-1.375761478	-1.3866766209999999	-1.37751546	-1.392128136	-1.406594085	-1.394709301	-1.3806812919999998	-1.3944711440000002	-1.380752831	-1.3993840919999998	-1.400873816	-1.519291089	-1.3987896690000001	-1.290446021	-1.368886464	-1.3816110519999998	-1.387297485	-1.3782358630000002	-1.443247968	-1.402269835	-1.372959714	-1.381534354	-1.369275372	-1.38843753	-1.382053685	-1.386880273	-1.5386762969999999	-1.385303516	-1.382986751	-1.402375334	-1.3866669169999999	-1.372998191	-1.39519381	-1.4146035609999998	-1.380779615	-1.4130553540000002	-1.3711778890000001	-1.438109018	-1.401806423	-1.4683822169999998	-1.489561184	-1.4594082519999998	-1.4678322019999999
FLAa1_S02(LAL)	-0.4845076633	-0.8557976446	-0.782353574	-0.8308813133	-0.8848038553	-0.5837343934	-0.7063300291	-0.6910230307999999	-0.8238771673	-0.7461151925	-0.7269550234000001	-0.5587753864	-0.87286359	-0.7759539343999999	-0.752775036	-0.6792709947	-0.7246583578	-0.7617128045999999	-0.7437574118000001	-1.3798601609999999	-0.5789067059	-0.6861933651000001	-0.5925010939	-0.538023809	-0.8102378922	-0.7683143003	-0.6989400715	-0.6298109828	-0.5464780644	-0.7057459277	-0.5430549482	-0.5357502724000001	-0.7848741620999999	-0.6507172416	-0.48493791329999997	-0.6108852748	-0.7138357497	-0.6952431337999999	-0.7401703663	-0.7936220314	-0.7965249946999999	-0.6490895657	-0.7777758554	-0.7090333587000001	-0.7121324129000001	-1.352698917	-1.277047883	-1.23813137	-1.349760922
FLAa1_S03(VES)	-0.3813258828	-1.110970273	-1.009339725	-1.065195538	-1.114065968	-0.9759534231	-0.9713432762	-0.9284541761	-1.1108236009999999	-1.138049688	-1.067591318	-0.9133643387999999	-1.106068678	-1.07503383	-1.067970273	-1.08253228	-1.099741138	-1.028705647	-1.015072121	-1.392004029	-0.9722351721	-1.0278985109999998	-0.9340381343	-0.8974762079999999	-1.1201800720000001	-1.081442407	-0.9909139723999999	-0.9254723301000001	-0.8604046499	-0.9868776275	-0.9017515937	-0.8888309455	-1.070802499	-0.9346474367000001	-0.7700377033	-0.8359260866	-1.068136134	-1.024659298	-1.051487069	-1.0811055729999999	-1.071462876	-1.031647939	-1.0714361140000002	-0.7018383098000001	-1.0828738409999998	-1.447398739	-1.425109451	-1.42009721	-1.440693429
FLAa1_S04(VES)	-0.3842380489	-1.073538514	-1.07736988	-1.02454729	-1.0827604020000001	-0.7653303414	-1.041100923	-1.019551974	-1.098208118	-1.126864406	-1.121135796	-0.9703706033	-1.032127497	-0.9897147562	-1.042133259	-0.9341707031	-1.09134058	-0.8764376545	-0.9340466914	-1.3862663659999999	-0.8959516312000001	-0.9510295135	-0.9062041326000001	-0.8069104852	-1.115485984	-1.034688627	-0.995041341	-0.9044691203	-0.8146565343000001	-1.018793128	-0.9217247943000001	-0.8776582967000001	-1.017563166	-1.033846946	-0.9465953455	-0.8598970515000001	-1.0358437790000001	-0.9887899136	-1.0412529609999999	-0.9979096647	-0.9601855744	-0.9185103645	-0.9956565276999999	-0.7242445867	-0.99594523	-1.42737001	-1.248422292	-1.326071444	-1.3863132409999999
FLAa1_S05(VES)	-0.3403417108	-1.204551065	-1.257859155	-1.241343654	-1.237139067	-1.030546918	-1.23445511	-1.241981274	-1.241204713	-1.102580482	-1.26637511	-1.1202964359999998	-1.23595719	-1.209097359	-1.247442676	-1.063020073	-1.17252011	-1.284626779	-1.170256902	-1.360873121	-1.041033841	-1.071658266	-1.099235623	-0.9934020157	-1.2938713720000001	-1.2137334370000001	-1.143874516	-1.160225797	-1.113826172	-1.2180667090000001	-1.114080028	-1.074301785	-1.339781479	-1.247297734	-1.216245159	-1.229579864	-1.169676173	-1.176876395	-1.246865486	-1.23603935	-1.206148935	-1.104344129	-1.16550587	-0.4565554753	-1.181989567	-1.349238432	-1.254636643	-1.2832885790000002	-1.310381903
FLAa2_H01(CL)	-1.44494447	-1.438328702	-1.456582995	-1.4391710580000001	-1.438588744	-1.45261885	-1.429924295	-1.4453650759999999	-1.432983956	-1.451704175	-1.4580714719999999	-1.4470131119999998	-1.4342941809999998	-1.453374144	-1.4310898680000002	-1.453519016	-1.454228505	-1.571222769	-1.449006035	-0.8130243256999999	-1.430914206	-1.4344119430000002	-1.444502351	-1.4371191209999998	-1.490597635	-1.4561240869999998	-1.43170904	-1.434415921	-1.432348221	-1.43690169	-1.440044444	-1.4421772240000001	-1.5859434730000002	-1.442000479	-1.4344255830000001	-1.457084997	-1.437255876	-1.430368726	-1.444873082	-1.473240179	-1.440529147	-1.465865907	-1.423119078	-1.482115887	-1.452550191	-1.485800135	-1.5402091119999999	-1.516623601	-1.516723894
FLAa2_H02(SMP)	-0.6567198497	-1.290658782	-1.2994385590000002	-1.288075608	-1.2798457909999998	-1.034311464	-1.2767931129999999	-1.3000872190000001	-1.247393676	-1.309297905	-1.29566138	-1.174080759	-1.07419067	-1.0488511329999999	-1.276432318	-1.0778529829999999	-1.313598789	-1.145382359	-1.217337457	-1.157622987	-1.257870488	-1.122077408	-1.257625275	-1.199793624	-1.283987754	-1.271788382	-1.280663011	-1.1372204240000001	-1.157396517	-1.221016331	-1.177482483	-1.247447194	-1.243058746	-1.22725799	-1.2678670140000001	-1.092033327	-1.219494643	-1.262149428	-1.229082605	-1.149389159	-1.007836226	-1.007570728	-1.170985883	-0.7398745837999999	-1.176542022	-1.051222814	-0.9349188463	-1.159519675	-0.8858185984
FLAa2_H03(SMP)	-1.354925625	-1.3452896319999998	-1.360780655	-1.345969878	-1.346271543	-1.3554579219999998	-1.3354948770000001	-1.353212625	-1.335397664	-1.354849987	-1.362387386	-1.3554763090000002	-1.3423702240000002	-1.358053524	-1.333615455	-1.355770186	-1.359508524	-1.4756710480000002	-1.35771403	-0.9190063492	-1.33660456	-1.3449563480000002	-1.3515868830000002	-1.345306272	-1.3973730659999999	-1.3599127569999998	-1.337938948	-1.340255891	-1.338751445	-1.344511875	-1.3438432740000001	-1.3484976	-1.4883096269999998	-1.351605621	-1.337644142	-1.3619127919999998	-1.34493717	-1.337712611	-1.348075876	-1.380286151	-1.345911811	-1.368384234	-1.333180499	-1.389733011	-1.356467129	-1.430401653	-1.453363225	-1.432165764	-1.424939299
FLAa2_H04(SMP)	-0.5684590197	-1.282827044	-1.227217826	-1.284384435	-1.286937641	-0.9512467027	-1.264886558	-1.277805114	-1.190731958	-1.305197049	-1.240269157	-1.067891128	-1.01960873	-0.9930516515000001	-1.2304964790000001	-0.9458579093	-1.271769895	-1.000196437	-1.153731247	-1.021711841	-1.222569939	-1.029676205	-1.22334613	-1.14213512	-1.211885183	-1.222115832	-1.237731015	-1.043381694	-1.06025537	-1.158496515	-1.02952138	-1.207057242	-1.096722955	-1.111688332	-1.218337817	-0.8857504706999999	-1.118797828	-1.231329922	-1.182402683	-1.065004538	-0.8856924982	-0.7928155222	-1.1266697479999999	-0.6618710801	-1.1127712779999999	-1.106263129	-1.073117621	-1.296450627	-1.128975213
FLAa2_H05(SMP)	-0.41908266759999996	-1.299819243	-1.294823428	-1.2975169579999999	-1.294269187	-1.0465105670000001	-1.288710786	-1.310633853	-1.251131353	-1.319126973	-1.296908973	-1.1575981020000001	-1.06773463	-1.043200095	-1.273473037	-1.077390548	-1.311223915	-1.110543386	-1.224511474	-1.207040026	-1.265141973	-1.135620315	-1.27088702	-1.218204198	-1.302746771	-1.273003618	-1.2877085320000001	-1.110190679	-1.1313752	-1.2113717240000001	-1.1445473529999999	-1.2542868109999998	-1.2058985070000001	-1.20856096	-1.261473276	-1.010765302	-1.207839272	-1.2572669090000002	-1.219090856	-1.130647329	-0.9704616276000001	-0.9750165107	-1.169988757	-0.5976905174	-1.168655419	-1.136219499	-1.073554439	-1.307882927	-1.036265124
FLAa2_H06(SMP)	-1.3697254580000002	-1.3683975940000002	-1.387603175	-1.367010592	-1.370789975	-1.3774186830000001	-1.360189279	-1.372153629	-1.3627976590000002	-1.375638884	-1.381505369	-1.371757556	-1.361442153	-1.37674828	-1.358357511	-1.3806786690000001	-1.3800557230000001	-1.4950555230000002	-1.373336144	-0.8769559570000001	-1.357064491	-1.3636731219999998	-1.373395731	-1.364785144	-1.4217497909999999	-1.3848235569999998	-1.3603740930000001	-1.362388344	-1.35941271	-1.36357759	-1.366034634	-1.365599449	-1.509526079	-1.368393363	-1.361542136	-1.3786599	-1.366779395	-1.356562755	-1.370237428	-1.393323998	-1.368150864	-1.388143939	-1.3470024280000001	-1.4068930169999998	-1.373470112	-1.4461568	-1.4552729830000002	-1.436331024	-1.442945331
FLAa2_H07(SMP)	-0.4716858203	-1.323891463	-1.285286786	-1.315599295	-1.318598208	-1.0209383779999999	-1.304727221	-1.322437649	-1.272170686	-1.347135516	-1.309358756	-1.180357078	-1.070964712	-1.049737803	-1.280431038	-1.019290427	-1.326439797	-0.9780266791	-1.219328177	-1.2701592959999999	-1.264331202	-1.125262958	-1.275923701	-1.2089703920000001	-1.283753336	-1.2754683340000001	-1.2899644959999998	-1.117858832	-1.119663626	-1.226083147	-1.081704108	-1.247043521	-1.175537619	-1.238787847	-1.263857816	-0.9496112741	-1.20738167	-1.251029461	-1.221570634	-1.137097753	-0.974282408	-0.8693835045999999	-1.169993702	-0.7204098368	-1.183983154	-1.066602968	-0.8789932387	-1.303285314	-0.8075371576
FLAa2_H08(SMP)	-0.6584335072999999	-1.324403972	-1.31659414	-1.32124264	-1.314810435	-1.087812056	-1.3123902029999999	-1.334415209	-1.283422008	-1.344940724	-1.324494802	-1.181712522	-1.089933001	-1.0821814490000001	-1.316601286	-1.100633769	-1.3439614530000001	-1.057850969	-1.261212306	-1.222548671	-1.296632176	-1.179220388	-1.303199952	-1.2519241509999999	-1.294722665	-1.3100082020000001	-1.3120403409999999	-1.1418273540000001	-1.133497383	-1.244552762	-1.101157253	-1.282578229	-1.18417101	-1.212676578	-1.294881742	-0.9715823531000001	-1.2327191309999999	-1.300027466	-1.259589879	-1.1709947520000001	-0.9934788134999999	-0.9034433914	-1.207078728	-0.8093109115	-1.210402846	-1.109494932	-0.9731821178	-1.277859488	-0.9948115832
FLAa2_P01(LH)	-0.1351745161	-0.8196475795	-1.123759154	-0.8818806235	-1.131761498	-0.8840166387	-1.1230879120000001	-1.0494551840000002	-1.047522412	-1.084019418	-1.242465844	-0.9144230918	-0.9429290817	-0.8638259218000001	-1.085363857	-0.8804080398999999	-1.112409278	-0.7961704717	-1.058639425	-1.308717183	-1.1082152109999999	-0.9031857179999999	-0.9905726081999999	-0.8983585009999999	-0.9932562881999999	-1.045385194	-1.040167442	-0.9425300331	-0.9517356954999999	-0.9611995867	-1.047068371	-1.0718002	-0.8217836422	-1.111563316	-1.1958738	-0.9647157959999999	-1.0567773409999999	-1.145153107	-1.0920370879999999	-0.8802526534999999	-0.7161411239	-0.7961523951999999	-1.088939285	-0.32960017420000004	-0.9239388877	-1.059372822	-1.028210907	-0.9032935079000001	-1.0035070640000001
FLAa2_P02(SMP)	-0.34681801090000003	-1.273426537	-1.223367604	-1.2711703509999999	-1.288508202	-0.9066942354	-1.2559259809999999	-1.266788569	-1.1890677379999999	-1.3153477359999999	-1.2604097220000001	-1.110528467	-1.022810446	-0.9564338589	-1.228282149	-0.9269824653000001	-1.241886083	-1.003615916	-1.136737789	-1.311074108	-1.182795456	-1.05633641	-1.230212618	-1.106143106	-1.253500668	-1.148846227	-1.213229001	-1.024498959	-1.056484357	-1.166962333	-1.062173468	-1.1494935259999999	-1.115844944	-1.1896884140000001	-1.23104423	-0.9811096184999999	-1.127045756	-1.163791623	-1.126227297	-1.041256045	-0.8794353817	-0.7729615619	-1.078362792	-0.5947119417	-1.094563088	-0.8451778431999999	-0.6947863273	-0.9849416220999999	-0.3797285612
FLAa2_P03(SMP)	-1.33696616	-1.3250804379999999	-1.342830615	-1.322193953	-1.32106652	-1.341920148	-1.317131698	-1.326361057	-1.318224467	-1.33944768	-1.351349431	-1.336527426	-1.320187494	-1.339974284	-1.317488531	-1.344644639	-1.343407588	-1.454773544	-1.333268222	-0.6663544029	-1.323337625	-1.326394363	-1.334349732	-1.322963165	-1.378391177	-1.3462598369999998	-1.313354342	-1.319430237	-1.3202703820000001	-1.324329761	-1.3301252190000001	-1.331471939	-1.473795234	-1.330268834	-1.329841392	-1.346239375	-1.325109104	-1.32036242	-1.330781021	-1.362036054	-1.326428992	-1.360601041	-1.3155375059999999	-1.3736127830000002	-1.335080205	-1.401518952	-1.426043978	-1.398061625	-1.396148142
FLAa2_P04(SMP)	-1.300460357	-1.2865759620000001	-1.309127296	-1.278512499	-1.274071744	-1.299976877	-1.278151488	-1.2944436540000002	-1.283938152	-1.3020800270000001	-1.312338505	-1.30379719	-1.282888008	-1.30248289	-1.278125067	-1.307653048	-1.305638413	-1.425923945	-1.294520814	-0.7490611775	-1.285829279	-1.2851574140000002	-1.2914118909999999	-1.28742845	-1.348347449	-1.30567399	-1.2808040729999999	-1.283087551	-1.2821891570000001	-1.282665592	-1.291528968	-1.289903164	-1.44354831	-1.290528638	-1.279562154	-1.3062650120000001	-1.287824753	-1.282139995	-1.293019078	-1.325883779	-1.292460508	-1.321628367	-1.28210508	-1.341122671	-1.3023283079999999	-1.3839425980000002	-1.3926642919999999	-1.371791004	-1.372600482
FLAa2_P05(SMP)	-0.5487262459000001	-1.271097781	-1.264918233	-1.268220823	-1.271965382	-0.9886073468000001	-1.259719297	-1.277372604	-1.248901305	-1.304036338	-1.2872089979999999	-1.1239631490000002	-1.056248343	-1.027095362	-1.265537261	-1.0374744	-1.294201918	-1.008495843	-1.171666901	-1.32658246	-1.225296731	-1.0917776829999999	-1.217187414	-1.161762708	-1.260713135	-1.251437836	-1.27538789	-1.07428011	-1.046877839	-1.209655519	-1.045874858	-1.222354307	-1.167133918	-1.159790094	-1.2047293559999999	-0.904891887	-1.1945906609999999	-1.245092623	-1.211897643	-1.110172784	-0.9575619090999999	-0.8425020394	-1.14545694	-0.6941080576	-1.1419710490000001	-1.065430264	-0.8208932416	-1.2002146409999999	-0.7962223729000001
FLAa2_P06(MB)	-1.169053287	-1.307813275	-1.332934109	-1.334306498	-1.344271899	-1.094482078	-1.325431912	-1.329630173	-1.319348535	-1.205336775	-1.341275814	-1.22884478	-1.197298878	-1.14089418	-1.329942756	-1.15585053	-1.320814556	-1.238096863	-1.28479272	-1.35840093	-1.279774491	-1.188550304	-1.3161209109999998	-1.241007475	-1.36917272	-1.309031763	-1.329115003	-1.192795085	-1.225842657	-1.2809013679999999	-1.27366236	-1.311588385	-1.221827849	-1.312521462	-1.322717359	-1.165326544	-1.272534221	-1.335234749	-1.290874792	-1.2268872720000001	-1.0914766470000001	-0.6469179608	-1.2447084	-1.1592534970000001	-1.151635827	-0.4242720544	-0.03536434032	-0.5088915147999999	-0.1660477598
FLAa2_P07(MB)	-1.39540743	-1.395348671	-1.4031506409999999	-1.390628886	-1.386332079	-1.402137881	-1.372007404	-1.38914581	-1.3752694490000001	-1.4046167840000001	-1.4071375940000002	-1.399380707	-1.380871776	-1.3945411580000002	-1.379221892	-1.3993401719999998	-1.406046347	-1.518519129	-1.392332893	-0.9068768207	-1.383724014	-1.3915125419999999	-1.394228615	-1.382466138	-1.441691379	-1.405708133	-1.381383209	-1.38300248	-1.3851600119999998	-1.385533259	-1.389266062	-1.389610485	-1.5401357	-1.398692641	-1.386154567	-1.400522379	-1.386938613	-1.378511966	-1.3890324040000002	-1.42260314	-1.3846318290000001	-1.409812418	-1.376424162	-1.4386334330000001	-1.394632175	-1.4432979890000002	-1.5041797380000002	-1.478309163	-1.4699801
FLAa2_P08(MB)	-1.319321026	-1.301038527	-1.317408205	-1.301169078	-1.3002141870000001	-1.3233151859999999	-1.2913153720000001	-1.3140388509999998	-1.296549056	-1.315007966	-1.332986376	-1.318671458	-1.300292262	-1.317724868	-1.305342335	-1.319155902	-1.32739635	-1.4425112009999999	-1.315217291	-0.9414663626	-1.303230004	-1.305479309	-1.311242121	-1.296141339	-1.3614833380000002	-1.326254895	-1.300778012	-1.30549094	-1.3098582159999999	-1.309334191	-1.312337257	-1.315510258	-1.4572245990000001	-1.323596435	-1.308524023	-1.319286961	-1.3097531009999999	-1.2992824459999999	-1.313205123	-1.343170454	-1.3045512559999999	-1.32897002	-1.299864631	-1.35716043	-1.316110486	-1.203886145	-1.4100934880000002	-1.387878656	-1.378406588
FLAa3_H01(SP)	-1.2954834020000001	-1.292215328	-1.308358588	-1.290686212	-1.286968163	-1.308218358	-1.283090864	-1.29538874	-1.288367783	-1.3061407459999999	-1.315562183	-1.295727241	-1.279911321	-1.308546896	-1.286502586	-1.308958481	-1.310914113	-1.4263850580000002	-1.297708005	-0.7696535994	-1.282361589	-1.291791631	-1.296670636	-1.282344781	-1.347317239	-1.312044556	-1.281280957	-1.284918492	-1.281750799	-1.294952087	-1.29519891	-1.298270322	-1.4396278830000002	-1.297983244	-1.297749246	-1.3058019090000001	-1.28742144	-1.284629427	-1.296957518	-1.330667318	-1.2901565179999999	-1.313828825	-1.273916839	-1.336714812	-1.306462321	-1.3776083159999999	-1.397719954	-1.3734788390000001	-1.369525678
FLAa3_H02(SP)	-1.341170492	-1.329899937	-1.3487010369999999	-1.33025284	-1.327531013	-1.3460226569999998	-1.323490288	-1.337791757	-1.327964292	-1.34794845	-1.355631344	-1.344166565	-1.326753641	-1.34662061	-1.32827259	-1.349054758	-1.3523033230000001	-1.463764989	-1.341358829	-0.8206628309999999	-1.324601081	-1.335488217	-1.338497464	-1.328157829	-1.3844887430000001	-1.354441178	-1.321995316	-1.3289174940000001	-1.325323168	-1.335825048	-1.339223792	-1.338876215	-1.4759173980000002	-1.3416664790000001	-1.33686151	-1.349749462	-1.331151088	-1.323027484	-1.334920732	-1.369993597	-1.3322795570000001	-1.361104465	-1.320728208	-1.376565794	-1.344919354	-1.4122465219999998	-1.43403931	-1.4075131490000001	-1.402806663
FLAa3_H03(SP)	-1.435344261	-1.423853449	-1.4387152930000002	-1.419434845	-1.416588935	-1.434320492	-1.414661435	-1.4282759669999998	-1.4155786430000001	-1.437369916	-1.449337156	-1.4377220130000001	-1.419450055	-1.437365601	-1.4150366719999998	-1.440415773	-1.440983937	-1.55347816	-1.430711915	-0.7918114012	-1.420526415	-1.423863448	-1.4280943780000002	-1.419481625	-1.4746439880000002	-1.4399312359999998	-1.4133954219999998	-1.420262283	-1.41970938	-1.4233687959999999	-1.4289450430000001	-1.4271979280000002	-1.570914365	-1.433478821	-1.420119815	-1.44064037	-1.42290066	-1.417654304	-1.42799027	-1.4586801269999998	-1.427740161	-1.4537398419999998	-1.4163267430000002	-1.4700595509999999	-1.437278338	-1.501156704	-1.522729177	-1.4995974719999998	-1.494310593
FLAa3_H04(SMP)	-0.8532144861	-1.290639939	-1.29871946	-1.287149466	-1.2885913709999999	-0.9538875984	-1.285004532	-1.306857338	-1.217063832	-1.315582695	-1.295501792	-1.066938432	-0.9832146381999999	-0.9632723485	-1.2684758040000002	-0.9832710624	-1.300872869	-1.0307131379999999	-1.1509245590000001	-1.183456502	-1.2323814690000001	-1.079519635	-1.247191337	-1.158007411	-1.278862555	-1.244992382	-1.253519951	-1.00019241	-1.003245708	-1.1618394029999999	-1.073958233	-1.212242222	-1.090110665	-1.125731403	-1.228899647	-0.9296658689	-1.133126912	-1.222352339	-1.165993294	-1.044610415	-0.8468840643000001	-0.8003032442	-1.126453886	-0.9039732054999999	-1.10527758	-1.177415767	-1.035346291	-1.2295584	-0.9504889736
FLAa3_H05(SMP)	-1.38619586	-1.364741582	-1.386590599	-1.3621494019999998	-1.366483189	-1.385119706	-1.3507930519999998	-1.374483629	-1.363016337	-1.3871861380000001	-1.387255458	-1.379086686	-1.357466888	-1.381671551	-1.3637184340000001	-1.3863751569999998	-1.388296491	-1.505371431	-1.3750981690000001	-0.8074785718	-1.3627961830000002	-1.370529369	-1.3732767380000002	-1.3660857290000001	-1.419597732	-1.3921414619999999	-1.362191841	-1.364795879	-1.362747049	-1.369206991	-1.3691649940000001	-1.371862757	-1.517675911	-1.3782727719999999	-1.369403001	-1.383894295	-1.36756472	-1.3607044819999998	-1.3717196280000001	-1.409130465	-1.3699809569999999	-1.3943077780000002	-1.3591727269999998	-1.4176008409999998	-1.383033575	-1.455818784	-1.473475576	-1.451279575	-1.447500895
FLAa3_H06(SMP)	-1.336296152	-1.326876537	-1.347596947	-1.32764599	-1.324109659	-1.348827634	-1.316650841	-1.3331000290000001	-1.332488483	-1.3470121640000001	-1.3534520380000001	-1.339474198	-1.321983127	-1.348008025	-1.325997657	-1.3481790130000002	-1.350891101	-1.4662240380000002	-1.33377649	-0.7712722234999999	-1.3255716359999998	-1.332001273	-1.336876543	-1.325837751	-1.384916703	-1.352226626	-1.3222769779999999	-1.328421545	-1.328900378	-1.3341160509999999	-1.335587565	-1.341488967	-1.4792375480000002	-1.337252325	-1.331952945	-1.344988181	-1.327816609	-1.325607924	-1.337840873	-1.370554024	-1.329789397	-1.356495689	-1.319870501	-1.378294909	-1.345708938	-1.417701157	-1.437496155	-1.4121021440000001	-1.4045171319999998
FLAa3_H07(SMP)	-1.323302267	-1.321156699	-1.336080997	-1.315802093	-1.31914761	-1.332625422	-1.310498535	-1.323593637	-1.314721942	-1.333650672	-1.34050592	-1.3269848	-1.3115203690000001	-1.333614214	-1.319501845	-1.334130895	-1.338091676	-1.449715899	-1.322176223	-0.7459017554	-1.3147003590000002	-1.319160688	-1.327773604	-1.3181917159999998	-1.371813184	-1.340779741	-1.310840958	-1.318314605	-1.317857074	-1.3246372990000002	-1.328886217	-1.3300089959999999	-1.461702576	-1.328356243	-1.323949539	-1.3358524520000001	-1.31827179	-1.3093862729999999	-1.328542471	-1.3536463230000002	-1.319347549	-1.3454305880000001	-1.30761411	-1.362094465	-1.333874055	-1.401674439	-1.414629524	-1.392031155	-1.3910819840000002
LALv1A_M01(NO)	-0.7765301381999999	-1.001215745	-0.87298315	-0.9993872394	-0.954992321	-0.9231354648000001	-0.8101030337999999	-0.7479756228	-0.9813400741	-0.8135382997	-0.8545870268000001	-0.6623232598	-1.069615225	-1.057570758	-0.9738973170999999	-1.035079881	-1.02470465	-0.7878255959	-0.9717650293000001	-1.368957362	-0.8539263698999999	-0.757264578	-0.7270437522	-0.7922506889	-0.9296618178	-1.062660311	-0.8928296220999999	-0.9965013808	-0.7754471512000001	-0.8150812104	-0.9511387222	-0.9245459372	-0.7179939275	-0.8535002338	-0.52258055	-0.7959282365000001	-0.9821614665999999	-0.9205143639	-0.973338202	-1.037672909	-1.048294319	-0.8529660364	-1.082409645	-0.7025680888	-0.8532815675	-1.2000595729999999	-1.229694275	-1.009170658	-1.357808425
LALv1A_M02(NO)	-0.7684900617	-0.7880237698	-0.6608578369	-0.8140382737999999	-0.7490317924	-0.6158092003	-0.615806896	-0.5613193798	-0.6993137315000001	-0.5459964636	-0.6044351057999999	-0.28863273030000003	-0.8469299789	-0.771033865	-0.7262934283	-0.5873057375999999	-0.7079762437999999	-0.6583922287	-0.6922208042	-1.373203824	-0.4854139843	-0.49549878340000003	-0.35743902060000005	-0.4480691616	-0.715182126	-0.7784359998	-0.5822271977000001	-0.5625626565999999	-0.48674519689999995	-0.5534167081	-0.5586381865	-0.501876943	-0.5852985757	-0.5230096536	-0.3281815051	-0.5542919114	-0.6574581039999999	-0.6101996718	-0.74754222	-0.7803374293	-0.792105699	-0.4479898282	-0.7721582781	-0.5310677788	-0.5582181039999999	-1.0396902559999999	-1.022425848	-0.8438625948	-1.203272173
LALv1A_M03(NO)	-0.7294792340999999	-0.9224397896	-0.8370602205	-0.9137422768000001	-0.9058651459999999	-0.8289769551999999	-0.7458131486	-0.7501777759999999	-0.9284337316	-0.7618465531	-0.8224300594	-0.5502750625	-1.018834177	-0.9879388698	-0.8741029498999999	-0.907816752	-0.9234006876	-0.6393758806000001	-0.8748767940000001	-1.358445881	-0.6916461212999999	-0.6130796069	-0.5723485293	-0.5863765513	-0.8532476404000001	-0.9515127329	-0.7892486925	-0.8643557058	-0.708576001	-0.7071865375	-0.8220248494	-0.8424225983	-0.6991297475	-0.7822345942	-0.538307034	-0.7396640718999999	-0.8991537391	-0.8581096211	-0.9737629342	-0.9988279976000001	-0.9534945034000001	-0.7232765718999999	-0.9591401609	-0.7079175314	-0.866655889	-1.041901191	-1.013541604	-0.8602202045999999	-1.2626624020000001
LALv1A_M04(NO)	-0.6612448103999999	-0.809482019	-0.7346953979	-0.802454837	-0.7635518639	-0.6730450196	-0.6482135969	-0.6505516187	-0.6781944161	-0.6019571475	-0.6800940064	-0.3933994442	-0.7965861008	-0.7992919409	-0.7291273716	-0.6950394501999999	-0.7113862427	-0.6189640324	-0.723361114	-1.3117679309999999	-0.5808338588	-0.6145875363000001	-0.5465163721999999	-0.5984924555	-0.7468360461	-0.7928692566	-0.6266322473	-0.6152460952000001	-0.48784595770000005	-0.576561698	-0.5843445389999999	-0.5384308122	-0.6152222265	-0.559879221	-0.4390275596	-0.5612392243	-0.6304876897999999	-0.652792183	-0.7418297191	-0.7962344634	-0.8221479668	-0.5740159795	-0.7949593449	-0.6175011381000001	-0.6838041951	-1.140843912	-1.13211395	-0.9688898295999999	-1.258546002
LALv1A_M05(NO)	-0.696442178	-0.7205434290999999	-0.6707406254	-0.7673712576	-0.7329213265000001	-0.4736985818	-0.6127984522	-0.5725045774	-0.7167771259000001	-0.5222369482	-0.6667484015	-0.4090342149	-0.7680894878	-0.6893091711	-0.7421501424	-0.4923743397	-0.6202285148	-0.5772147889	-0.5940741031	-1.311736583	-0.41624981520000004	-0.4824209579	-0.3852153643	-0.4346054653	-0.6841632741	-0.6765883108	-0.5303589069	-0.5396891683	-0.5064436895000001	-0.6285305123	-0.47970365369999995	-0.42537326049999996	-0.6650961327	-0.5556147168	-0.4034965931	-0.5196143944	-0.5702218724	-0.5641910938	-0.7077176902	-0.7011258176	-0.6931374147	-0.4945288222	-0.6409190229999999	-0.5831629985	-0.5580099743	-0.8020360431999999	-0.6129975891	-0.6142778926	-0.9354502593
LALv1A_M06(EB)	-0.8096355253	-0.9175129126	-0.9001263703	-0.9809142631000001	-0.9336654645	-0.8936185721	-0.8405112918000001	-0.8520292118	-0.9379642404	-0.7065406231	-0.8770215834	-0.642468842	-1.002022804	-0.9885352962	-0.9325024954000001	-0.8006054421	-0.857582845	-0.788353098	-0.8987629909999999	-1.304956169	-0.708657323	-0.6863664121999999	-0.6509222728	-0.737544547	-0.8899483556000001	-0.9532421645	-0.7872092691	-0.8408024194	-0.8440171384	-0.8404862037999999	-0.8063425556999999	-0.8291939678	-0.9145206386	-0.8274745991	-0.7441579408	-0.7488824071	-0.8256229581	-0.8487371295999999	-1.0025697120000001	-0.9904825495	-0.9559221538	-0.731176548	-0.9247534812999999	-0.8056005773999999	-0.8791539306	-0.8282631267	-0.6972815452	-0.7802868423	-0.9910333372
LALv1A_M07(EB)	-0.8691100848000001	-0.8742469203000001	-0.8686830262	-0.9490424499	-0.9176468455	-0.7690595346	-0.7879459942	-0.7749124178	-0.8972378644	-0.6476563693	-0.8121104982999999	-0.5728728173	-0.9852572031999999	-0.9239448273	-0.8837225836	-0.6999633447	-0.7912188518000001	-0.8096942796	-0.808522313	-1.3595272530000002	-0.5985462119	-0.6414825942	-0.5402338312	-0.5904623422999999	-0.8811335633	-0.8599666665000001	-0.7315566464	-0.7485503179999999	-0.7468458503000001	-0.7687976192	-0.6914529395	-0.6634684763	-0.8737589512999999	-0.7475006688	-0.6462937091	-0.7888727345000001	-0.7445921931	-0.7722885667	-0.9401682714	-0.9464211972	-0.9030634107	-0.6529227692	-0.8027350775	-0.7774483259999999	-0.7561033493000001	-0.5805193835	-0.2887487413	-0.5653386968	-0.5647086454
LALv1A_M08(FB&NO)	-0.8806940944	-0.9444538208	-0.8911716376000001	-0.9872863831	-0.9776319948000001	-0.8596907585	-0.836870978	-0.7917712854000001	-0.9898121184	-0.7480012040999999	-0.8670202279000001	-0.6946411291	-1.05028332	-1.006856473	-0.9790924556999999	-0.8399377429000001	-0.8791980908	-0.8366250453	-0.9121680272	-1.38836705	-0.7236308118000001	-0.7475321008	-0.6802331461	-0.7060299239	-0.9383987856	-0.9584191414	-0.8282201984	-0.8837782661	-0.8202260621999999	-0.8514343712000001	-0.7927245853	-0.7856661172	-0.8911939040000001	-0.815782626	-0.6248908249	-0.8227914826	-0.8615316204000001	-0.8628953443999999	-1.011371529	-1.02673138	-1.003393765	-0.7909757283	-0.9465892596	-0.8427197369	-0.8706047325	-0.7085088429999999	-0.5758706083	-0.7144631848999999	-1.017079702
LALv1A_M09(FB&NO)	-0.9038668617	-0.9863311204	-0.9082077055	-0.9918983133	-0.9747046462000001	-0.8877625701999999	-0.8789282709999999	-0.8249580187000001	-1.0107433259999998	-0.8325104097	-0.9381945990999999	-0.7655744002	-1.030343992	-1.015249691	-0.9864700362000001	-0.8635741918000001	-0.9134839226000001	-0.8403672301	-0.9189545283	-1.319202228	-0.7960846601	-0.7987001385	-0.7636979168000001	-0.7964352749	-0.9675528374	-0.9916217723999999	-0.8659417442	-0.8930939354	-0.8444929645	-0.9091374949	-0.8659120184	-0.8417186465000001	-0.9248638113	-0.8972569999	-0.7056950807	-0.7671075046	-0.8719969789	-0.8816973537999999	-1.021280923	-1.019143299	-0.9782437506	-0.7956057003	-0.9525053329000001	-0.8948745187	-0.8854653697	-0.6179644135	-0.4687659903	-0.5389909142	-0.8571050278
LALv1A_M10(FB&NO)	-0.9847070912	-1.054322418	-1.092382475	-1.093703239	-1.06985483	-0.9759462076000001	-1.052151979	-1.028474194	-1.086154466	-0.8853664998999999	-1.079766571	-0.8480039618999999	-1.09900562	-1.092067546	-1.062902785	-0.9219283039	-0.9622778531999999	-0.9627968001999999	-1.009381128	-1.303866244	-0.8613685053	-0.8705401576999999	-0.8091816798	-0.8797469294	-1.053138476	-1.071043224	-0.9417053192	-0.9641072219	-0.9898436417	-1.0049824170000001	-0.9399463399	-0.94097707	-1.116049255	-0.9996250043000001	-0.9687126845999999	-0.8906633334999999	-0.9309915871	-0.9547656882	-1.121954651	-1.092655223	-1.045940417	-0.7493912891	-1.008889607	-1.014407995	-0.9637540464	-0.511133829	-0.1383628277	-0.6404987814	-0.5048514297
LALv1A_M11(FB)	-0.793326313	-0.9433615056	-0.9207207489	-0.9470187265000001	-0.9292593395000001	-0.8392445203	-0.9026556634999999	-0.8733418037999999	-1.007642924	-0.8340888645000001	-0.9536361205	-0.816690989	-0.9501488059000001	-0.9619655904000001	-0.9380988422	-0.9155584159000001	-0.9428478698	-0.7680297003000001	-0.8945013825	-1.312113222	-0.8074063293000001	-0.7772376839	-0.7191306812999999	-0.7902322204000001	-0.9345998665999999	-0.9567842881999999	-0.8733590867000001	-0.8904506308	-0.8909002154000001	-0.8933994293	-0.8789644475	-0.8910517553	-0.9331573251	-0.8920197223999999	-0.8362165023999999	-0.7438105304000001	-0.85123835	-0.8386912917	-0.9673244001000001	-0.9799375303	-0.8758922873	-0.8362995420999999	-0.8873034837	-0.8374842427	-0.8997905976999999	-0.6462592584	-0.47256550979999995	-0.6179729945	-0.8712435759999999
LALv1A_M12(FB)	-1.062953262	-1.162763963	-1.103514568	-1.1755779	-1.185393573	-0.7257860088	-1.157246222	-1.1260837590000001	-1.125352924	-1.011496875	-1.18379306	-0.8786203209000001	-1.1281026440000002	-1.022441317	-1.147717035	-0.7988247391	-0.9792596231	-0.9497677365999999	-0.9322791572	-1.3977853969999998	-0.843213511	-0.8943392781	-0.8423058911	-0.7744371884000001	-1.144859993	-1.031305122	-0.9424091402	-0.9029306545999999	-0.8973007272	-1.1338684909999999	-0.8861601844	-0.8519868368000001	-1.107019085	-1.08765837	-1.028128274	-0.9515953295999999	-0.9344325094	-0.9683868512	-1.1341527809999998	-0.9976031815	-0.9622881122	-0.8363838126	-0.9309597269	-0.9790431622	-0.9052728733	-0.8142301231999999	-0.18489381870000002	-0.8650626189	-0.4211174252
LALv1A_M13(FB)	-1.043297249	-1.252165615	-1.12214914	-1.206668718	-1.2507029859999999	-1.116401995	-1.1770152870000001	-1.124729581	-1.261157801	-1.280654392	-1.235586722	-1.11056093	-1.2386873440000001	-1.252234687	-1.2062277479999999	-1.261593012	-1.2392937529999999	-1.15628783	-1.213696214	-1.337381377	-1.166725309	-1.0576887	-1.109753137	-1.079294389	-1.2549799259999999	-1.228749721	-1.197881821	-1.185041471	-1.204664645	-1.174931555	-1.166623128	-1.198659711	-1.27128321	-1.182626048	-1.084464837	-1.002694204	-1.183149715	-1.202549758	-1.2437985059999999	-1.27428659	-1.215863076	-1.046950026	-1.175720178	-1.2133944490000002	-1.225735078	-0.6415637234	-0.6304120628000001	-0.9514222351	-1.20070868
LALv1A_M14(FB)	-0.9964932693999999	-1.212794425	-1.157135009	-1.1761911170000001	-1.186770095	-1.1527791459999999	-1.1640678359999999	-1.145048355	-1.219091332	-1.21926401	-1.228125321	-1.161004065	-1.2072213459999999	-1.222390107	-1.1695310890000001	-1.2177878009999998	-1.201064558	-1.1338648690000002	-1.179402717	-1.292969254	-1.149391174	-1.100012867	-1.08082708	-1.1084496609999999	-1.224204819	-1.195102391	-1.151692484	-1.181460358	-1.184763044	-1.161951806	-1.158186132	-1.162358169	-1.256015449	-1.179733846	-1.133735729	-1.02750032	-1.151832551	-1.155311486	-1.210158571	-1.228359257	-1.170187411	-1.106871305	-1.136218488	-1.1753880270000001	-1.191967405	-0.5547429092	-0.6754142835	-0.8787116298000001	-1.150417628
LALv1A_M15(FB)	-1.006993535	-1.166948997	-1.085408809	-1.134771709	-1.139846005	-1.11998201	-1.112425753	-1.062815021	-1.173681756	-1.100860786	-1.158815385	-0.9974136523999999	-1.15515395	-1.161694863	-1.1136051390000001	-1.125786718	-1.121447705	-1.024090618	-1.122034739	-1.29059269	-1.056423115	-1.039041221	-0.9737883070000001	-1.054191493	-1.146076457	-1.136381405	-1.085266109	-1.0784918190000001	-1.108331793	-1.091593192	-1.073377765	-1.108488804	-1.169520248	-1.074453291	-1.033586412	-0.8785923203	-1.022275742	-1.05685525	-1.161925103	-1.177824116	-1.114364759	-0.9303975504	-1.120369302	-1.108228747	-1.0720285859999998	-0.4978804087	-0.233216592	-0.721735703	-0.5754515256
LALv1A_M16(FB)	-0.9745910476	-1.170656093	-1.097855898	-1.130062965	-1.1401484	-1.05517317	-1.10538971	-1.0535531759999999	-1.1836428190000001	-1.11207559	-1.174407169	-0.9985335626999999	-1.16254824	-1.163347557	-1.120593735	-1.079052258	-1.087736675	-1.0323965259999999	-1.084029947	-1.313292535	-1.025975173	-1.02238695	-0.9552154333	-0.9843451826	-1.151486413	-1.134483145	-1.046559714	-1.068112186	-1.102667581	-1.098925621	-1.082317255	-1.08807765	-1.181177828	-1.095045487	-1.0186653829999999	-0.9298236199	-1.049509019	-1.061610915	-1.159233994	-1.1450130440000001	-1.095121581	-0.9370645644	-1.094068051	-1.077694277	-1.03497402	-0.6146693366	-0.2409491648	-0.767253567	-0.6198778242
LALv1A_M17(FB)	-1.04925851	-1.2251461	-1.121332123	-1.182674453	-1.2078908940000002	-1.158240149	-1.165020551	-1.119261764	-1.227068139	-1.239556477	-1.2097586390000001	-1.103165388	-1.214805822	-1.220152208	-1.16871971	-1.225896476	-1.2046042240000001	-1.105526818	-1.181016344	-1.296466712	-1.143632105	-1.076362802	-1.06380823	-1.118482312	-1.206504644	-1.19377979	-1.157729131	-1.159969139	-1.172722015	-1.1596860340000001	-1.144445623	-1.162291835	-1.26649081	-1.153618421	-1.083995002	-0.9497211137999999	-1.160532393	-1.16628088	-1.2192615470000001	-1.237415355	-1.181215699	-1.128896076	-1.0565050459999998	-1.189235985	-1.202820182	-0.7951918784	-0.6652032060999999	-1.091456135	-1.205121179
LALv1A_M18(FB)	-1.004499935	-1.161833644	-1.065540522	-1.137242667	-1.153463175	-1.089487325	-1.1148930190000002	-1.065687711	-1.179312271	-1.079341099	-1.153526606	-1.006597419	-1.1641348740000002	-1.164380813	-1.118695448	-1.078217168	-1.068862342	-1.029059791	-1.093306363	-1.3165455590000001	-1.0370650190000001	-1.042660257	-0.9711138993999999	-1.027607624	-1.152387209	-1.140560676	-1.068137616	-1.071842793	-1.120048894	-1.104220628	-1.068068555	-1.1002294	-1.186053344	-1.085539578	-1.021455423	-0.8951628835	-1.035988593	-1.056459648	-1.168764468	-1.150874703	-1.09049596	-0.9695427368	-1.102160636	-1.086042036	-1.048915513	-0.5614181175	-0.17350394510000003	-0.7668171852	-0.4277417342
LALv1A_M19(FB)	-0.9668917796	-1.15564503	-1.102369894	-1.123164066	-1.14984571	-1.110547947	-1.105165975	-1.091176368	-1.181808005	-1.115720731	-1.180485801	-1.083130668	-1.152277247	-1.1660385420000001	-1.119468009	-1.1170671620000001	-1.111362931	-1.100516719	-1.106860461	-1.294563526	-1.061731192	-1.0614523340000002	-1.031572815	-1.024395175	-1.176695412	-1.136162225	-1.085209976	-1.110041322	-1.139188762	-1.103161302	-1.086326121	-1.0923686590000001	-1.1949209440000002	-1.131980536	-1.094920708	-0.9726521866	-1.064348783	-1.093145246	-1.151294014	-1.164812243	-1.116652126	-1.10621247	-1.113716042	-1.12088731	-1.107751849	-0.5206544771	-0.19699113210000002	-0.851585589	-0.42583180130000003
LALv1A_M20(FB)	-0.9605006626	-1.102174647	-1.054237468	-1.095461391	-1.103970337	-1.052782188	-1.0695811179999999	-1.010069203	-1.157646642	-0.9967122843999999	-1.1205563840000001	-0.9913354507	-1.119276757	-1.143509635	-1.0868901709999998	-1.0690411579999999	-1.0502527240000001	-0.9778961534	-1.06620099	-1.3258071120000001	-0.9737244633	-0.9780602327	-0.9264628866	-0.9795800537999999	-1.108287957	-1.099016671	-1.026066746	-1.066291081	-1.088968949	-1.051090373	-1.044188892	-1.058842205	-1.1314049290000001	-1.063428856	-1.008017329	-0.9203292138	-1.008601771	-1.016433419	-1.134351817	-1.12856462	-1.064376797	-0.8610073484	-1.05896834	-1.050065177	-1.030414953	-0.6189114957	-0.1965233801	-0.6135566942	-0.5801246992
LALv1A_M21(FB)	-1.042949549	-1.2322577909999999	-1.166377396	-1.1892930240000001	-1.206637518	-1.177464294	-1.1753344890000001	-1.135934279	-1.2583462840000001	-1.194011077	-1.250398906	-1.152492748	-1.213672981	-1.238025842	-1.182362115	-1.2000216	-1.190109303	-1.1238698	-1.175312895	-1.392257661	-1.117698549	-1.123992082	-1.0669903729999999	-1.087814515	-1.222139479	-1.193459375	-1.143165593	-1.1718545679999999	-1.195354515	-1.1569559329999999	-1.162104048	-1.150752212	-1.262924495	-1.1899505129999999	-1.146298188	-1.0219586459999999	-1.135748818	-1.139871906	-1.224837197	-1.236700792	-1.170200735	-1.027853124	-1.170892384	-1.175312358	-1.156815243	-0.6861904788	-0.2104730986	-0.8295200638	-0.6501383083
LALv1A_M22(FB)	-0.836430215	-0.9237065145000001	-0.8668378452	-0.9235955271999999	-0.9524087491	-0.6226890031	-0.8011737334000001	-0.7815886919	-0.9327989044	-0.7338338855	-0.832127663	-0.5851146507	-0.9661390067	-0.8721018294	-0.8894980456999999	-0.6785584995999999	-0.8325234656	-0.8010513373999999	-0.8061276405	-1.310309863	-0.6565976458	-0.6783704195999999	-0.6064445684	-0.5836053299	-0.9166386353	-0.8684423804000001	-0.7617979417	-0.7310192786	-0.7079481685	-0.8112707334	-0.7118673464	-0.6606691296	-0.8819525640000001	-0.7976024097	-0.6520160228999999	-0.7688673315000001	-0.8075804223999999	-0.8169276256	-0.9277954001000001	-0.8798369333	-0.8440023403	-0.6645620308	-0.8119570286	-0.7592391352	-0.7473688081000001	-0.8564336588	-0.4095534717	-0.7936246029	-0.5268649306000001
LALv1A_M23(FB)	-0.9329019648000001	-1.10482474	-1.076207925	-1.097582592	-1.106420666	-0.8893819926000001	-1.086941303	-1.043803651	-1.135268509	-0.9955352554000001	-1.135422591	-0.9468764123000001	-1.108586991	-1.06783981	-1.084977763	-0.9353745981	-1.007362954	-0.9183904033	-0.9955754901	-1.323133988	-0.911630646	-0.9288129173	-0.8865603357999999	-0.8703783893000001	-1.1070140590000002	-1.0677789020000001	-0.9795244143999999	-1.010176151	-1.016664021	-1.0723141459999999	-1.003243758	-0.9643479081	-1.101728805	-1.0621764870000001	-1.011547964	-0.9154299498999999	-0.9780630426000001	-0.9999827926	-1.125021103	-1.076003167	-1.016558772	-0.8771629588	-1.015320791	-0.9918401585	-0.9582465909000001	-0.8077019839	-0.3572518961	-0.7809088626999999	-0.7056815631000001
LALv1A_M24(FB)	-1.133208647	-1.31491687	-1.264845692	-1.290693867	-1.289105862	-1.237502834	-1.242800401	-1.191949007	-1.323275505	-1.2289245359999998	-1.302750576	-1.157868428	-1.313998604	-1.333925119	-1.276537695	-1.256397333	-1.241666186	-1.177198505	-1.283358495	-1.380385882	-1.179202137	-1.156169925	-1.1454577959999999	-1.192350735	-1.29701748	-1.302950405	-1.228644537	-1.238637005	-1.273630038	-1.254679424	-1.227459468	-1.24383898	-1.352813112	-1.22712477	-1.147217079	-1.07153836	-1.19953078	-1.224183359	-1.3226127090000002	-1.330459888	-1.2774479909999998	-1.034287662	-1.269851015	-1.269126879	-1.255455046	-0.44577878509999996	-0.1754674487	-0.7923131504	-0.6865250729000001
LALv1A_M25(FB)	-0.8128738939	-0.8832369575	-0.8191119309999999	-0.8965762716	-0.9041954970999999	-0.7129923541	-0.7520269101	-0.7325653210999999	-0.9118493356	-0.6899364941	-0.7774464236	-0.578125266	-0.9637828183	-0.9057745088	-0.8402964468999999	-0.7133030381000001	-0.8056892325	-0.7527506612	-0.8134729219	-1.36293759	-0.6144292815	-0.6700103284000001	-0.5548148473	-0.5813090474	-0.8713074157999999	-0.8527138709000001	-0.7315967023000001	-0.7656806856999999	-0.7315278125	-0.7571044374	-0.6872457528	-0.6837444093	-0.8597764337	-0.7363147272	-0.5801261957	-0.7505120484000001	-0.7745568368000001	-0.7643792242	-0.9220058178	-0.9265044478	-0.8734083337999999	-0.6597342101	-0.8222133656999999	-0.7597971698999999	-0.7656553032	-0.6592797628	-0.3852396432	-0.6694553196	-0.8533050382999999
LALv1A_M26(FB)	-0.7432627876000001	-0.8614666148000001	-0.7421507265999999	-0.8213229005	-0.8456050624	-0.6181779145	-0.6842358923	-0.6480779528	-0.8535303265999999	-0.7319520364000001	-0.7778875426	-0.5772403268	-0.8578559101000001	-0.7918738128	-0.7883771869	-0.6725931004000001	-0.7927608943000001	-0.6982554177	-0.7284474309000001	-1.317983867	-0.5826084150999999	-0.6251020484	-0.5391987186	-0.5687864383	-0.8130610053	-0.7853074416	-0.6865016737	-0.6839047452	-0.6497851239	-0.7079843446999999	-0.6098978974	-0.5816910451	-0.8256823453000001	-0.7005155279	-0.5200318967	-0.6343623016	-0.7382324575	-0.7019174611	-0.8191588541	-0.841889825	-0.7842837361	-0.6895635218	-0.7647368623	-0.7395511017	-0.7455118667	-0.8809512745999999	-0.6491482706	-0.8012836472	-1.073145454
LALv1A_M27(FB)	-0.914970721	-1.116339955	-1.0718081	-1.085996435	-1.115378272	-1.0859672870000001	-1.064038449	-1.028613201	-1.1593487340000002	-1.049141463	-1.148525257	-1.041585223	-1.116287667	-1.133815027	-1.089864532	-1.114113087	-1.0908410240000002	-1.00029369	-1.09081297	-1.306543767	-1.014116413	-1.031559007	-0.9961562934999999	-0.9823503231	-1.146683978	-1.105073676	-1.0542077859999999	-1.088398667	-1.104508947	-1.057223658	-1.057981908	-1.068948304	-1.143741656	-1.100593946	-1.037781616	-0.9568482484	-1.034229693	-1.049354806	-1.124017733	-1.145835285	-1.0781478629999999	-0.8958217078	-1.079440223	-1.080570816	-1.054882956	-0.5111851074	-0.30257952579999997	-0.6375683508	-0.6650675234000001
LALv1A_M28(FB)	-0.8621488769	-1.113431757	-1.06024093	-1.065555864	-1.112649572	-1.0718346840000001	-1.066108117	-1.041966442	-1.136444647	-1.135782059	-1.145929633	-1.051431274	-1.1118991679999999	-1.116512607	-1.077012249	-1.125949296	-1.1072072020000001	-1.039966004	-1.079807231	-1.292812504	-1.028900141	-1.016808643	-1.028382653	-0.9749570684000001	-1.143143497	-1.106509778	-1.054467489	-1.08517175	-1.0774886129999999	-1.047107851	-1.053363066	-1.053181809	-1.1337677	-1.096907552	-1.044034156	-0.9347103662	-1.070161776	-1.083820195	-1.102204954	-1.131026478	-1.069631859	-1.05931716	-0.8185501104999999	-1.0612435470000001	-1.047955275	-0.9881533774	-0.9323774866	-1.037574299	-1.235827832
LALv1A_M29(FB)	-0.7732315097	-1.047161558	-1.00239846	-1.03495792	-1.056175114	-1.023739558	-0.9621365459000001	-0.9712385127	-1.067865963	-0.9962066640999999	-1.028218795	-0.8736049802	-1.111771163	-1.080150585	-0.9766641751999999	-1.03476294	-1.037455469	-0.9222258207999999	-1.039942448	-1.292053041	-0.9697261277	-0.8827036965	-0.8878169656999999	-0.9296906085	-1.033811159	-1.042018243	-0.9801558247	-1.030074567	-1.03283564	-0.9384978737999999	-0.9828178462999999	-1.018097416	-1.061119554	-0.9838472320999999	-0.9547613501000001	-0.8477139592	-0.9971132987000001	-1.0603100090000002	-1.071548688	-1.0800507529999999	-1.026499687	-0.9024017552	-0.6992428823000001	-0.9538244197	-0.9956810237	-0.9351797124	-0.9173658644	-1.000286854	-1.202574324
LALv1B_H01(_IPS)	-0.9374225195	-1.296825402	-1.267602211	-1.27352325	-1.314978817	-1.30013791	-1.265656886	-1.276030218	-1.308353739	-1.334057165	-1.32021347	-1.305535924	-1.3019509870000001	-1.31189331	-1.274995803	-1.317038846	-1.303869453	-1.33811311	-1.2934170759999999	-1.339198425	-1.258608282	-1.278639353	-1.301364843	-1.237555142	-1.347502009	-1.286941742	-1.272516013	-1.277173245	-1.234626543	-1.2626804440000001	-1.257067212	-1.281403662	-1.233468278	-1.286742854	-1.297729807	-1.112894582	-1.2871903470000001	-1.3021234659999998	-1.303452862	-1.327367487	-1.302237512	-1.341873145	-1.299938367	-1.207307295	-1.3149709	-1.4085954219999999	-1.303114814	-1.404561987	-1.410468953
LALv1B_H02(_IPS)	-0.9924580222	-1.294054698	-1.283591808	-1.270584618	-1.3129452590000001	-1.309825674	-1.272772783	-1.282022583	-1.320413598	-1.3370062520000001	-1.343764516	-1.324635085	-1.301811187	-1.320113625	-1.284989363	-1.332716546	-1.314099312	-1.292127575	-1.299486081	-1.365882001	-1.2519919179999999	-1.293182535	-1.308723824	-1.233098673	-1.361681479	-1.3107545329999999	-1.255210525	-1.284265322	-1.232645539	-1.277683077	-1.248968502	-1.278574048	-1.054219751	-1.289527581	-1.301363366	-1.124617198	-1.2971634220000001	-1.305652455	-1.300029825	-1.336439737	-1.31169032	-1.363355186	-1.303631409	-1.2649469070000001	-1.299696696	-1.397063612	-1.252742533	-1.395161789	-1.437334546
LALv1B_H03(_CRE)	-0.8109256323	-0.9395282164000001	-0.9200874811	-0.9783613743999999	-0.9699332940000001	-0.6714433008	-0.9357155044	-0.9137106063	-0.9507548234000001	-0.7957674504000001	-0.9716079623999999	-0.7125654923	-0.9566336736	-0.8844471229	-0.9564583186	-0.7098245628000001	-0.8262550433	-0.7747131070000001	-0.8270832929999999	-1.3818162569999999	-0.6549784576	-0.7275226143000001	-0.6589948935000001	-0.673099813	-0.9593235326999999	-0.8803676688	-0.803391097	-0.7864128483	-0.7209259473	-0.9094513920999999	-0.7326367008	-0.7100774036	-0.8624780623999999	-0.8980786332999999	-0.8732357891	-0.7655833459999999	-0.8005819059999999	-0.8180080862000001	-0.974833776	-0.9210270292	-0.8527524409	-0.7311194406	-0.8483558859999999	-0.8541380454999999	-0.8252910204	-0.8533755531999999	-0.4269413267	-0.7402953215000001	-0.5935515207000001
LALv1B_H04(_LO)	-0.8854968006999999	-1.131027761	-0.9775663183	-1.093829922	-1.067605699	-1.170776627	-0.9839950027	-0.9761844153	-1.154110086	-1.0519139309999999	-1.070662025	-0.9697732551999999	-1.156229824	-1.162507171	-1.0982611979999999	-1.172540989	-1.149750165	-1.181938189	-1.11233132	-1.298626124	-1.04915232	-1.0494011890000001	-0.9859529195000001	-1.067361086	-1.125882686	-1.155847772	-1.086325392	-1.0917402729999999	-1.061318371	-1.03458334	-1.038065175	-1.086110218	-1.1023391679999999	-0.9893304041	-0.8619252387999999	-0.8647511853000001	-1.092861409	-1.068791488	-1.157143134	-1.2046411320000001	-1.181070862	-1.1695975859999999	-1.170215707	-1.078230722	-1.16613554	-1.267132323	-1.244287512	-1.232321057	-1.338356887
LALv1B_H05(SP)	-0.4390542483	-1.204947448	-1.1776496490000001	-1.21275528	-1.199473127	-1.175872228	-1.212083282	-1.200639765	-1.186670196	-1.2390439340000001	-1.259920092	-1.108547806	-1.150751114	-1.160079769	-1.2056035390000002	-1.168536555	-1.216808252	-1.163333215	-1.195852012	-1.195147843	-1.138317107	-1.184301349	-1.205869695	-1.208714496	-1.243847798	-1.218549191	-1.1934673390000001	-1.102639434	-1.095779703	-1.143810464	-1.107964054	-1.157223707	-1.067304289	-1.169590808	-1.211047123	-0.9633155339	-1.2024482859999999	-1.210961572	-1.179797736	-1.1378948309999999	-0.9999359042	-1.093674088	-1.0387525290000001	-0.7006434512	-1.015160736	-1.027318784	-1.116962695	-1.1510586790000001	-1.131807132
LALv1B_H06(_PLP)	-0.872262875	-1.146546395	-0.9672274192	-1.137428523	-1.1692991	-1.236866662	-1.133643015	-1.115407721	-1.211204985	-1.17766987	-1.197262865	-1.167828647	-1.2234753	-1.2379919940000002	-1.15733233	-1.151494102	-1.165540517	-1.222083889	-1.220891527	-1.30460172	-1.200511785	-1.167948632	-1.227008169	-1.19301437	-1.189629632	-1.191511554	-1.172515622	-1.197463697	-1.1900809940000001	-1.1989373540000001	-1.139957061	-1.213666817	-0.9372976823	-1.175235017	-1.19829844	-0.9864391603	-1.183580505	-1.204377847	-1.232906404	-1.2416924440000001	-1.201949988	-1.207339419	-1.206835261	-1.1725544829999999	-1.20293244	-1.3545315009999999	-1.316365821	-1.3519554	-1.3601389380000002
LALv1B_H07(_PLP)	-1.057302349	-1.25715878	-1.089875618	-1.232170125	-1.276060047	-1.329007575	-1.229059956	-1.214464769	-1.317798637	-1.2881814040000001	-1.323034735	-1.28273478	-1.312443133	-1.330883239	-1.2704861	-1.28001691	-1.278932894	-1.3877131169999999	-1.315088805	-1.34954827	-1.297445531	-1.292786939	-1.32813841	-1.2911250890000001	-1.3099618309999999	-1.297057022	-1.275580835	-1.305544247	-1.301445729	-1.301240123	-1.26077405	-1.3101057040000001	-1.259216207	-1.294677985	-1.2864981	-1.105116866	-1.293778852	-1.297083862	-1.330779283	-1.35045854	-1.296386098	-1.33946338	-1.300399004	-1.339685032	-1.283769387	-1.3598512059999999	-1.3408081840000001	-1.437607114	-1.439932201
LALv1B_H08(_VLP)	-0.2536200671	-1.0357415559999998	-0.9051534151999999	-0.9821981584999999	-1.1375694790000002	-1.16755221	-1.027187117	-1.022633104	-1.239157317	-1.162438391	-1.154962528	-1.134612662	-1.181473752	-1.170328689	-1.1460351659999999	-1.191249359	-1.1798183770000001	-1.0082092	-1.1669940159999999	-1.356009225	-1.0941865179999999	-1.190167564	-1.24028329	-1.102998055	-1.076112505	-1.165891515	-1.125869959	-1.106111195	-1.063625578	-1.138535276	-1.044699021	-1.1738483659999999	-0.9097413376000001	-1.027446805	-0.998463772	-0.751573012	-1.136609527	-1.152585661	-1.179060416	-1.1618324290000002	-1.1572581720000001	-1.146567741	-1.205393287	-0.7938301906999999	-1.113719538	-1.411392407	-1.3812564280000001	-1.403123076	-1.4063686009999998
LALv1B_H09(_VLP)	-0.3509480939	-1.066913002	-0.8174251798000001	-0.9926222273	-1.1053882940000002	-1.1231077170000001	-0.9536014488	-0.9507668667	-1.1241232540000001	-1.125825729	-1.043364844	-1.04157457	-1.124526128	-1.125170062	-1.069724436	-1.125909285	-1.114638585	-1.090054812	-1.105993005	-1.293635603	-1.04279714	-1.104808493	-1.152036578	-1.05343684	-1.063359962	-1.1085893070000001	-1.0555367409999998	-1.0681848059999999	-1.034282661	-1.059391666	-1.008567748	-1.09714905	-0.9140261611	-0.9819425663	-0.8886919959	-0.7615660089	-1.1014406429999999	-1.086240868	-1.112533451	-1.131721711	-1.1198370579999999	-1.128708891	-1.144870435	-0.8153091581	-1.092116501	-1.34515876	-1.296711532	-1.339853922	-1.347320193
LALv1B_H10(_VLP)	-1.030609793	-1.1823849240000002	-1.206702861	-1.206366051	-1.230510708	-1.244993251	-1.165762398	-1.19290854	-1.242824052	-1.2503013509999998	-1.241855878	-1.211537687	-1.1661242920000001	-1.243726001	-1.208004349	-1.24642926	-1.243899371	-1.268404326	-1.228991785	-1.31507369	-1.2013306529999999	-1.20726298	-1.2451243109999999	-1.18469005	-1.26653395	-1.239306835	-1.218561577	-1.216814862	-1.213768638	-1.203610985	-1.199261768	-1.229833551	-1.208028165	-1.196684757	-1.191503857	-1.04566598	-1.244898248	-1.241541417	-1.2528855890000001	-1.272886182	-1.2523915159999999	-1.252918159	-1.242030282	-1.209385736	-1.163458511	-1.358148127	-1.2596423490000002	-1.366455952	-1.378757987
LALv1B_H11(_VLP)	-0.9394563033	-1.133065079	-1.102522449	-1.094748909	-1.149047416	-1.156998082	-1.036483423	-1.083455013	-1.187333293	-1.159706291	-1.168515956	-1.167979517	-1.130857888	-1.1877611559999999	-1.148972205	-1.198385038	-1.179268785	-1.238659873	-1.171417978	-1.312342313	-1.1247997140000001	-1.168634474	-1.196734408	-1.104743901	-1.164018645	-1.180145125	-1.1245689779999999	-1.1654299670000001	-1.069078673	-1.139251257	-1.134916211	-1.134747198	-1.006918015	-1.142851497	-1.0573089070000001	-0.9961896915	-1.166054173	-1.171011741	-1.160851529	-1.215554759	-1.202861472	-1.22194881	-1.1815974040000001	-1.1517792709999999	-1.12309303	-1.357037056	-1.1229900879999999	-1.334038048	-1.374276922
LALv1B_H12(_VLP)	-0.24564640850000002	-0.8099573347	-0.5658028942000001	-0.7511676501000001	-0.9018337665999999	-1.136456425	-0.8433118871999999	-0.8453628670000001	-1.108480584	-0.992133425	-0.9440065223	-1.047920517	-1.134308914	-1.138715484	-0.9986351514	-1.015104737	-1.047971037	-1.0775520140000001	-1.135375391	-1.371898061	-1.0520591540000002	-1.103698786	-1.1855466140000002	-1.0330653029999999	-0.8117163676000001	-1.069817926	-0.9817908442000001	-1.079081021	-1.122692854	-1.101245695	-0.9784334088	-1.114195054	-0.9404493211	-0.9234724693999999	-0.9581717606999999	-0.6508384824	-1.005432843	-0.9783559423	-1.112577375	-1.141021635	-1.153252508	-1.0520587	-1.16836272	-0.8690886238	-1.095509137	-1.423368037	-1.335512826	-1.419799292	-1.4241724059999998
LALv1B_H13(_VLP)	-0.869650046	-1.159175617	-1.215072081	-1.226494515	-1.2413782629999999	-1.23998815	-1.134861654	-1.190381707	-1.2951296540000001	-1.289290287	-1.283159357	-1.259406527	-1.14210433	-1.279847293	-1.245919244	-1.300639963	-1.2734272709999999	-1.366751878	-1.269706976	-1.3558360319999998	-1.2206805809999999	-1.237641545	-1.268740734	-1.186497214	-1.317171882	-1.267366122	-1.243651587	-1.256735324	-1.276130206	-1.230666153	-1.219604731	-1.247505412	-1.210479624	-1.25882367	-1.1806186859999999	-1.121563581	-1.264594752	-1.263664354	-1.262033482	-1.322498039	-1.297360913	-1.320406075	-1.246462261	-1.1991423559999999	-1.1178801459999999	-1.409692785	-1.389095674	-1.405958646	-1.437267163
LALv1B_H14(_VLP)	-0.9988927678	-1.0769564520000001	-1.10786893	-1.10160302	-1.094236142	-1.13065871	-0.9860741685	-1.035943653	-1.146374035	-1.121660614	-1.13572844	-1.054213906	-1.034160053	-1.181119466	-1.123402394	-1.186052074	-1.17202968	-1.222031716	-1.155063586	-1.318053255	-1.104758224	-1.152359847	-1.164454265	-1.099817933	-1.146991288	-1.1835291620000001	-1.090810824	-1.1046051909999999	-1.006819388	-1.098194876	-1.102035459	-1.111723197	-0.8915043387999999	-1.1058836029999999	-0.9836872538	-0.9274337462000001	-1.1236157629999999	-1.138489361	-1.127981081	-1.192430789	-1.196654907	-1.162877701	-1.140613752	-1.193436103	-0.9995549068	-1.3569538669999999	-1.299602219	-1.3230410259999998	-1.37696426
LALv1B_H15(PS)	-1.004039572	-1.265274582	-1.252523584	-1.2572656770000001	-1.284171648	-1.281483491	-1.252089534	-1.269058349	-1.274802838	-1.307797028	-1.286970438	-1.2778396	-1.279131582	-1.284163307	-1.261024365	-1.274739488	-1.2753851090000001	-1.187215607	-1.290582128	-1.3172293290000001	-1.261678005	-1.24977532	-1.2880617159999999	-1.225318455	-1.315675352	-1.2703115790000001	-1.264714093	-1.250443924	-1.227245946	-1.24727167	-1.224446731	-1.28117541	-1.025957782	-1.2620207140000002	-1.281343389	-1.101037089	-1.260042823	-1.29075299	-1.272190333	-1.296725464	-1.268063145	-1.277852849	-1.266789751	-1.2629413809999999	-1.271939268	-1.3711186480000002	-1.170769712	-1.363707824	-1.3689357580000001
LALv1B_H16(PS)	-0.9033133198000001	-1.276254046	-1.269793438	-1.267822715	-1.283075445	-1.292822375	-1.27481202	-1.2778051259999998	-1.283217941	-1.310961875	-1.303655277	-1.279468101	-1.287661621	-1.305499132	-1.269085698	-1.281622432	-1.295751707	-1.277854929	-1.3029404759999998	-1.31005283	-1.2740673	-1.257241383	-1.296582481	-1.2448274540000002	-1.3234829940000001	-1.288848733	-1.272697114	-1.276728302	-1.277189368	-1.2594156509999999	-1.241221937	-1.299366066	-1.2426208429999999	-1.269006031	-1.294374544	-1.1082564990000001	-1.270777593	-1.283961435	-1.28861934	-1.302843636	-1.266556794	-1.285293558	-1.269982558	-1.22594708	-1.274510106	-1.371334218	-1.337365895	-1.3535886780000002	-1.370376909
LALv1B_H17(PS)	-1.0103833290000002	-1.255299966	-1.203022315	-1.2511147409999999	-1.2804361659999999	-1.272937854	-1.241475371	-1.240993017	-1.2615741520000001	-1.3061546929999999	-1.266136048	-1.264840004	-1.262528851	-1.270866908	-1.240529363	-1.264585913	-1.262116625	-1.310559609	-1.264253168	-1.309967961	-1.232870294	-1.231559095	-1.272424207	-1.227405687	-1.294422816	-1.244434641	-1.248543994	-1.23592785	-1.27284421	-1.232558941	-1.202371007	-1.266340272	-1.325431722	-1.236065204	-1.2490269809999999	-1.05188844	-1.252574912	-1.258612275	-1.263251058	-1.2793957790000001	-1.2510476190000002	-1.279643963	-1.257117248	-1.253709731	-1.263089251	-1.36139043	-1.3750382490000002	-1.3540371969999998	-1.36339807
LALv1B_H18(PS)	-0.9262659881	-1.210928877	-1.1042556909999999	-1.187202622	-1.260109133	-1.22822692	-1.194725648	-1.156937182	-1.2534493420000001	-1.302225604	-1.2261889129999999	-1.229065116	-1.227512186	-1.247119334	-1.218201685	-1.273829804	-1.259301634	-1.260657153	-1.250017355	-1.347158516	-1.1956916770000001	-1.242022217	-1.2854121729999999	-1.169180335	-1.302698114	-1.241644193	-1.2375916040000001	-1.202472328	-1.238078693	-1.213706808	-1.176379943	-1.239196333	-1.148528824	-1.216225874	-1.105981907	-1.019164685	-1.24179201	-1.2543802179999999	-1.202393939	-1.273865552	-1.253649171	-1.251702941	-1.21702942	-1.270842281	-1.1703249409999998	-1.40727581	-1.4053860969999998	-1.3970885869999998	-1.396120298
LALv1B_P01(PS)	-0.9266622889	-1.147348598	-1.028452821	-1.066726212	-1.118313254	-1.153642232	-0.9571029669	-0.9453283816	-1.147769561	-1.139515473	-1.03961231	-0.9997291804	-1.15575777	-1.16189878	-1.082243314	-1.168552187	-1.146335174	-1.167885058	-1.12977189	-1.317734728	-1.087522145	-1.075522448	-1.033594328	-1.076743576	-1.128522678	-1.14453845	-1.084956786	-1.094538484	-1.083893078	-1.020698775	-1.03982938	-1.081418643	-1.174445421	-1.006180904	-0.8400085826000001	-0.8757423904	-1.136081833	-1.092270673	-1.14161498	-1.183501781	-1.16259135	-1.15887291	-1.179974925	-1.114801979	-1.15150312	-1.3555517819999998	-1.397823985	-1.324367937	-1.368546878
LALv1B_P02(PS)	-0.9506287881000001	-1.276486627	-1.266558245	-1.270854199	-1.2944334709999998	-1.294739396	-1.272170054	-1.276372944	-1.29259235	-1.317918685	-1.312326665	-1.28778506	-1.295471275	-1.296166294	-1.273968843	-1.290234681	-1.287465102	-1.335763722	-1.303829815	-1.3210619559999999	-1.272945715	-1.261798593	-1.306010591	-1.235507476	-1.340277257	-1.28350002	-1.285876713	-1.2830198609999999	-1.30416422	-1.254067145	-1.246697062	-1.288010168	-1.339493095	-1.29055662	-1.30561825	-1.160913975	-1.281512921	-1.285094489	-1.2843509579999999	-1.306451102	-1.267700192	-1.302387798	-1.281306775	-1.268135605	-1.283787767	-1.3800261669999998	-1.402727864	-1.371796265	-1.3752603419999998
LALv1B_P03(SP)	-0.47795607079999997	-1.176460933	-1.152171047	-1.194288527	-1.175541392	-1.181299768	-1.193985171	-1.140428941	-1.147854705	-1.2110686179999999	-1.246780959	-1.117664811	-1.09324622	-1.092647098	-1.176053677	-1.2089221890000001	-1.1951126509999999	-1.084723699	-0.9997767128	-1.2997276629999999	-1.037683746	-1.134563425	-1.1504325690000001	-1.12769661	-1.24370669	-1.170544674	-1.1350670729999999	-1.1106478309999999	-1.092080375	-1.079502698	-1.119138636	-1.123493695	-1.015832407	-1.1692780390000002	-1.1918053020000001	-0.9973736804000001	-1.19475071	-1.185870622	-1.099878815	-1.057168442	-0.9812232008	-1.199791333	-0.9894625704000001	-0.7513075351999999	-0.9547264822	-1.00414107	-0.9843656365000001	-1.199159977	-1.073366895
LALv1B_P04(PLP)	-0.6351090793	-1.239131125	-1.07997634	-1.219924208	-1.234146849	-1.256291383	-1.2329974590000001	-1.175323479	-1.223926615	-1.2618948909999999	-1.214116887	-1.1861215520000001	-1.2527844	-1.272284988	-1.212405825	-1.2600042679999999	-1.258491277	-1.232331817	-1.2387975070000001	-1.319453225	-1.219729285	-1.224725404	-1.261427045	-1.223933379	-1.238792401	-1.241611727	-1.197388975	-1.19940003	-1.1477316020000001	-1.216788776	-1.188776215	-1.221751188	-1.0452482459999999	-1.167976802	-1.110744673	-0.9548609309999999	-1.218252423	-1.2320953140000002	-1.247316724	-1.255895247	-1.230715419	-1.241540347	-1.257278834	-1.01321141	-1.23511567	-1.374145288	-1.31322546	-1.370324941	-1.3732627080000002
LALv1B_P05(VLP)	-0.9274770690999999	-1.08663941	-0.9465198602	-1.0310468609999999	-1.071163874	-1.234590675	-1.053280567	-1.098625971	-1.206122089	-1.152250715	-1.162787345	-1.214081254	-1.225463054	-1.238181545	-1.149011936	-1.16567617	-1.199164301	-1.261417228	-1.220406551	-1.306614641	-1.177951475	-1.201073233	-1.258921921	-1.184217948	-1.060096924	-1.201672813	-1.14859406	-1.205369442	-1.2106453879999999	-1.205993654	-1.181186769	-1.212550937	-1.201014858	-1.120556307	-1.1480147520000001	-0.9536685356	-1.1413766140000001	-1.1203700220000001	-1.233231809	-1.253454901	-1.2293439179999999	-1.21578906	-1.241333257	-1.170171102	-1.217425706	-1.363755356	-1.161555032	-1.3647510390000002	-1.375109614
LALv1B_P06(VLP)	-0.9844909870999999	-1.108667253	-1.13800318	-1.163838602	-1.147798573	-1.148803671	-0.9921438445999999	-1.080552772	-1.217765406	-1.166342416	-1.156156908	-1.116257673	-1.065438272	-1.225262197	-1.187926684	-1.23037526	-1.220309045	-1.236818422	-1.214110994	-1.328733602	-1.1703919440000001	-1.143393505	-1.193877981	-1.0982436070000001	-1.223920122	-1.222650007	-1.188819421	-1.182839026	-1.182614057	-1.133453111	-1.157600078	-1.1960917309999999	-1.1573885259999999	-1.10777052	-1.033755927	-0.9931390840000001	-1.204107678	-1.213383001	-1.200110718	-1.255978621	-1.233467316	-1.167069404	-1.1717716009999999	-1.157499819	-1.0628057690000001	-1.354716856	-1.316415946	-1.345453576	-1.3957849969999998
LALv1B_S01(PS)	-0.6837470667000001	-0.9297435306	-0.8421787815999999	-0.8738266789	-0.910385707	-0.7368029811	-0.7486161195000001	-0.7462388177	-0.8814162214	-0.8779310595	-0.8277783245	-0.6621050267	-0.9276652248999999	-0.8882580026000001	-0.8586589647	-0.8241682564	-0.914595706	-0.8389768218000001	-0.832241328	-1.31583088	-0.7207714233	-0.7753556306	-0.7089772956999999	-0.6564894701	-0.9327183614	-0.8981168566	-0.7775425914	-0.7765085069	-0.6727129507999999	-0.7917833040000001	-0.7122060605	-0.6518678996	-0.8061297801999999	-0.7618746618000001	-0.545582928	-0.696990351	-0.8805376873	-0.8355393699	-0.84432336	-0.9251195420999999	-0.9478877715	-0.8463626211	-0.9224211774	-0.7818764448000001	-0.7891874748000001	-1.311432333	-1.342261202	-1.195835597	-1.3520201219999999
LALv1B_S02(PS)	-0.9189766722	-1.241937667	-1.177796476	-1.213982886	-1.226649501	-1.231362738	-1.142675869	-1.125246839	-1.2364097029999999	-1.260393185	-1.222403381	-1.084703634	-1.257798173	-1.249841335	-1.211342619	-1.2643703240000002	-1.253552936	-1.181753322	-1.242388273	-1.3662342630000002	-1.163883541	-1.19039349	-1.141408999	-1.140498598	-1.267275001	-1.271457217	-1.186995963	-1.209253068	-1.104254364	-1.1791309509999999	-1.178577395	-1.19041397	-1.054265703	-1.184638263	-1.028667706	-1.0248196109999999	-1.239358722	-1.216783122	-1.204927626	-1.268079334	-1.271289474	-1.2372642870000001	-1.28455124	-1.136800327	-1.164002383	-1.4211277130000002	-1.45235163	-1.3464034530000002	-1.423842656
LALv1B_S03(PS)	-0.9936621312999999	-1.260486365	-1.225691925	-1.262168644	-1.2825496859999999	-1.282457496	-1.250787849	-1.254656247	-1.262419791	-1.313286956	-1.279925454	-1.267365128	-1.27064741	-1.2778371240000002	-1.246715354	-1.265974233	-1.264930741	-1.2712010759999999	-1.27266292	-1.316497616	-1.24456653	-1.230988432	-1.2804413609999998	-1.2472459120000001	-1.29642286	-1.254102498	-1.25561842	-1.25093554	-1.279786988	-1.240603223	-1.216272502	-1.273561591	-1.304981247	-1.239865541	-1.2705535209999999	-1.075375991	-1.255433374	-1.278705881	-1.276335527	-1.287196354	-1.254673231	-1.277427336	-1.265326875	-1.242856907	-1.2665955759999998	-1.3763451469999999	-1.398910171	-1.3667099409999999	-1.370764605
LALv1B_S04(PS)	-0.9938867484	-1.259964294	-1.248346382	-1.255697033	-1.273977817	-1.282565594	-1.251174684	-1.262204017	-1.27103415	-1.303724183	-1.289045805	-1.275170119	-1.2835210190000002	-1.282405528	-1.252118657	-1.276687519	-1.273056189	-1.32115619	-1.283870627	-1.3110383540000001	-1.25674844	-1.246337394	-1.29012418	-1.235415596	-1.308319862	-1.265391184	-1.261847117	-1.262717251	-1.290097581	-1.244172069	-1.226596175	-1.280439067	-1.341534577	-1.25587761	-1.2743803120000001	-1.095349387	-1.260765693	-1.269549351	-1.275591614	-1.293446986	-1.255562108	-1.284652885	-1.267386798	-1.253170683	-1.268219632	-1.364944055	-1.387181899	-1.355166901	-1.361111861
LALv1B_S05(PS)	-0.8896944031	-1.2600671829999999	-1.235029892	-1.2554094	-1.265873604	-1.286403342	-1.2534537079999999	-1.261966185	-1.2701227959999999	-1.302405915	-1.288385957	-1.266802733	-1.281066293	-1.285861382	-1.251401803	-1.263907453	-1.279853693	-1.263652267	-1.2827819740000002	-1.317212606	-1.25588587	-1.24040662	-1.283750813	-1.2317852870000001	-1.300198601	-1.2681029529999999	-1.262492473	-1.266760831	-1.2877198840000001	-1.2333468440000002	-1.1987770009999998	-1.273640841	-1.28752087	-1.257782858	-1.267416283	-1.090708013	-1.2585194259999999	-1.269850145	-1.274684979	-1.286215781	-1.248650831	-1.2608994009999999	-1.267391297	-1.1967215820000001	-1.263993763	-1.3600826369999999	-1.3786238080000002	-1.353642461	-1.359618437
LALv1B_S06(PS)	-0.9239877328	-1.260661528	-1.247976127	-1.2559947809999998	-1.293889279	-1.28091868	-1.251834973	-1.257549564	-1.2769332009999999	-1.323705439	-1.303298147	-1.272376916	-1.286473615	-1.287004705	-1.251671873	-1.284933637	-1.274970982	-1.25584794	-1.295835882	-1.327726595	-1.243183591	-1.255688109	-1.316456032	-1.202598473	-1.315459035	-1.2636579890000001	-1.265336083	-1.252770167	-1.252242569	-1.238162248	-1.220534035	-1.2764833759999998	-1.2006165309999999	-1.258961779	-1.2886235879999999	-1.094779248	-1.257555914	-1.291481426	-1.270422417	-1.296817581	-1.2586805540000001	-1.286910792	-1.270075838	-1.249408361	-1.26597048	-1.38823536	-1.41061907	-1.37943725	-1.3755140559999999
LALv1B_S07(PS)	-0.8710698106999999	-1.175174296	-1.106103581	-1.150532798	-1.163862537	-1.178824903	-1.087269865	-1.046002349	-1.168789672	-1.207104888	-1.164863756	-1.094434187	-1.185546807	-1.185103326	-1.135362556	-1.186198174	-1.171405128	-1.1162164079999999	-1.154084081	-1.305730772	-1.097327914	-1.133715413	-1.096426919	-1.090714538	-1.180796598	-1.165919479	-1.1220013290000002	-1.147631909	-1.10329071	-1.121374921	-1.095733938	-1.114890671	-1.078774049	-1.10749758	-0.9783531906	-0.981676573	-1.1602392190000002	-1.1421693929999999	-1.1686849940000001	-1.2083142759999999	-1.184805101	-1.211813355	-1.1933226590000001	-1.136355084	-1.1693677009999999	-1.35056701	-1.38460475	-1.303482234	-1.35861926
SLPpm3_H01(SMP)	-1.378603925	-1.3643675219999998	-1.3792584	-1.358248336	-1.354809586	-1.3824544630000002	-1.345659219	-1.364512815	-1.35583609	-1.3754770630000002	-1.383797336	-1.376609257	-1.355763668	-1.378800861	-1.3533843509999999	-1.3782277859999998	-1.378964615	-1.499517149	-1.3740031259999999	-1.090804179	-1.3581339380000002	-1.363684874	-1.3731323430000002	-1.3573240640000002	-1.422410226	-1.3796133419999999	-1.357371137	-1.356285786	-1.361132689	-1.360262981	-1.365634969	-1.364365848	-1.515229825	-1.36622592	-1.363777258	-1.382379915	-1.360563465	-1.353854956	-1.3672197469999998	-1.399170141	-1.361656825	-1.393796634	-1.3435591359999999	-1.419540746	-1.375441911	-1.3605830859999999	-1.4770044569999998	-1.45146464	-1.445965903
SLPpm3_H02(SIP)	-1.016764633	-0.9565152259999999	-1.221445037	-1.11016604	-1.245972879	-1.312109121	-1.292817538	-1.1471367	-1.157200767	-1.19070327	-1.402536037	-1.11273168	-1.242551677	-1.189628689	-1.2341919140000002	-1.287515015	-1.221708552	-1.142919773	-1.183246238	-1.217855849	-1.202071892	-1.148758336	-1.104295381	-1.162631427	-1.287301649	-1.17766902	-1.206817205	-1.215712985	-1.144235846	-1.148226485	-1.247124839	-1.166618886	-0.9185690881	-1.340235743	-1.3508520919999998	-1.339225893	-1.315448426	-1.264309174	-1.253022793	-1.096420849	-1.030245314	-1.094642425	-0.9392630315999999	-1.086795879	-0.7837240011	-1.093807578	-1.275893084	-0.8280517576	-1.3439815080000002
SLPpm3_P01(SP)	-1.3919039130000002	-1.3705536680000001	-1.394787716	-1.374192026	-1.367973231	-1.392394602	-1.3594111530000001	-1.382445085	-1.372833669	-1.3837579919999998	-1.3934927869999998	-1.3910314830000001	-1.376214211	-1.38911561	-1.370827141	-1.391878295	-1.3940685	-1.513346632	-1.389474794	-0.9261491933	-1.372238333	-1.3769390330000002	-1.382691671	-1.369248641	-1.427141015	-1.396777129	-1.370778564	-1.3736727709999998	-1.3705029	-1.376434814	-1.379390184	-1.381361202	-1.524003539	-1.383704764	-1.3829432769999999	-1.401765621	-1.3803577230000001	-1.369814848	-1.3817568759999999	-1.4114505309999998	-1.379009654	-1.404298957	-1.36945399	-1.432748394	-1.390644634	-1.376963074	-1.422118604	-1.451333651	-1.3783565619999998
SLPpm3_P02(SP)	-1.3971244530000002	-1.38166309	-1.399457716	-1.3813210630000001	-1.377809801	-1.396570968	-1.3606302909999999	-1.379837411	-1.375989236	-1.3944506159999999	-1.399983349	-1.38324677	-1.378851571	-1.39135726	-1.3707909930000002	-1.3915661209999999	-1.3942731940000002	-1.521574987	-1.393894571	-1.143379326	-1.372023969	-1.379810519	-1.383592727	-1.367018784	-1.435431919	-1.396984556	-1.37079648	-1.3692984780000002	-1.375598426	-1.375651444	-1.3755386319999998	-1.3783955369999998	-1.5348154809999999	-1.384620615	-1.3827043509999999	-1.397140115	-1.379468696	-1.3741506019999998	-1.383261094	-1.416594814	-1.376213509	-1.407509635	-1.369376765	-1.4417519730000001	-1.3923211119999999	-1.448399341	-1.492727665	-1.4611467459999998	-1.456736628
SLPpm3_P03(SP)	-1.414354815	-1.402160604	-1.418815793	-1.399663191	-1.395322164	-1.4221582190000002	-1.3877355569999998	-1.409087006	-1.395604361	-1.41206014	-1.419156145	-1.412144038	-1.40092365	-1.416064379	-1.395837155	-1.4141357319999999	-1.417444524	-1.5410324290000001	-1.4158424180000002	-1.194259349	-1.397780688	-1.407546208	-1.4113425830000002	-1.399995605	-1.453170476	-1.4194374440000002	-1.3963147919999999	-1.3991352380000002	-1.398724881	-1.4012124259999998	-1.402757196	-1.405474579	-1.5517214819999998	-1.4060324419999999	-1.40148505	-1.4222242019999998	-1.403206138	-1.3948963580000002	-1.406001181	-1.436971565	-1.4049132340000001	-1.427899865	-1.390661284	-1.4561396530000001	-1.415102865	-1.4766335469999998	-1.51276673	-1.484996032	-1.477890446
SLPpm3_P04(SP)	-1.380125754	-1.374791809	-1.391952026	-1.374938688	-1.3699291080000002	-1.384602266	-1.361530415	-1.3803296859999998	-1.3609550680000002	-1.389198449	-1.396766731	-1.381441137	-1.370615961	-1.3783054909999999	-1.3695579519999999	-1.386476295	-1.389714694	-1.504165044	-1.384919159	-0.9701650447	-1.367938509	-1.375483159	-1.381032983	-1.368186099	-1.427335948	-1.389852369	-1.364652304	-1.364599643	-1.368338875	-1.3717212	-1.373554195	-1.375746359	-1.519166044	-1.3841822730000002	-1.372994315	-1.388914881	-1.375770376	-1.368253044	-1.3769093119999998	-1.40388487	-1.3642408680000002	-1.397179507	-1.361530986	-1.423878644	-1.383672178	-1.360047739	-1.464268168	-1.4509089380000002	-1.4376076759999998
SLPpm3_P05(SP)	-1.3121456009999999	-1.32818633	-1.357932621	-1.333538445	-1.33197051	-1.3572173730000001	-1.3266763129999999	-1.347039418	-1.327558938	-1.353901759	-1.3656220609999998	-1.348647454	-1.3385576609999998	-1.3456743430000002	-1.332648788	-1.360369119	-1.361633739	-1.469033915	-1.347957619	-1.229059801	-1.3362201390000001	-1.301089562	-1.348663538	-1.333266493	-1.3913375959999998	-1.360552264	-1.326268935	-1.337233263	-1.342175146	-1.337397507	-1.342623713	-1.346780752	-1.496204481	-1.351715808	-1.3489131369999998	-1.3679156630000002	-1.341044669	-1.336918418	-1.340733119	-1.372222496	-1.330168095	-1.367351117	-1.3284089959999998	-1.3898538009999999	-1.354038915	-1.3692523159999999	-1.440556287	-1.4110722930000001	-1.411011875
SLPpm3_P06(SP)	-1.3868256140000002	-1.3821831619999998	-1.395506255	-1.376554372	-1.371263986	-1.391316611	-1.3627982790000002	-1.380904886	-1.361247673	-1.392806365	-1.396611384	-1.38514967	-1.36752667	-1.377385811	-1.372257316	-1.3916122380000002	-1.392567483	-1.505421849	-1.37980049	-1.2639192479999999	-1.3688889640000002	-1.3788237280000002	-1.385063045	-1.370589223	-1.428892476	-1.393970964	-1.3687115090000002	-1.370128431	-1.369645903	-1.371765449	-1.3753089040000002	-1.376788686	-1.524692266	-1.385897067	-1.373415628	-1.394552008	-1.3784984969999998	-1.3688922559999999	-1.376434745	-1.406540453	-1.3676318809999999	-1.39739076	-1.361255956	-1.4299061	-1.386368929	-1.408759595	-1.473180729	-1.450270384	-1.439099382
SLPpm3_P07(SP)	-1.369011965	-1.371928593	-1.386367928	-1.3700033409999999	-1.364898634	-1.382959876	-1.354002898	-1.3758477709999999	-1.349220741	-1.3915636169999999	-1.3893906180000002	-1.374276836	-1.3606603	-1.36608864	-1.3647544269999998	-1.383147677	-1.384587574	-1.49653735	-1.3789443769999998	-1.1042279190000002	-1.3635776830000002	-1.369148525	-1.380356889	-1.363189749	-1.4170233280000002	-1.382326214	-1.3602919969999998	-1.35766575	-1.3621976830000002	-1.361901695	-1.363903567	-1.3678575819999998	-1.514031029	-1.3758782969999999	-1.368886546	-1.379322125	-1.367545373	-1.364309204	-1.3656102469999998	-1.394566582	-1.353064314	-1.390493328	-1.353431293	-1.413566093	-1.37572204	-1.4456057919999998	-1.475004671	-1.4529752130000002	-1.442720807
SLPpm3_S01(SP)	-0.9802111865	-1.0434321770000001	-1.214014355	-1.155032364	-1.253173418	-1.3052820459999999	-1.2575071009999998	-1.178588592	-1.20222358	-1.211713718	-1.3582674959999999	-1.088888613	-1.2629725440000001	-1.232586755	-1.251914858	-1.271224878	-1.218380546	-1.237995989	-1.255019245	-1.3660676219999999	-1.20087825	-1.214524656	-1.174078052	-1.196101534	-1.274226622	-1.220878954	-1.221523723	-1.23713932	-1.185482276	-1.186088293	-1.243612432	-1.1849531420000001	-0.9981475738	-1.3054946109999999	-1.309623024	-1.3159093020000001	-1.2995023	-1.269325338	-1.245974732	-1.150853023	-1.062708709	-1.002198135	-0.8748979038	-1.148352533	-0.8191894066	-1.017956867	-1.231315516	-0.7671324758	-1.379662219
SLPpm3_S02(SP)	-1.4325965369999998	-1.4216672240000001	-1.439874974	-1.4200486209999998	-1.417108206	-1.4395843080000001	-1.4065008209999998	-1.425286275	-1.410186462	-1.432382782	-1.442699898	-1.43030455	-1.415356789	-1.4303059390000001	-1.415754644	-1.433095477	-1.4374495390000002	-1.554231436	-1.4281368209999998	-1.4309084719999998	-1.419093005	-1.4209285930000002	-1.4257588769999998	-1.411913994	-1.4724720169999999	-1.4374982680000001	-1.415088198	-1.4154845619999998	-1.418466653	-1.417326783	-1.4250330230000001	-1.422571183	-1.574615289	-1.4302297819999998	-1.421493729	-1.438946749	-1.4185248819999998	-1.416416155	-1.424401245	-1.45543102	-1.419784129	-1.446152095	-1.4084453730000002	-1.4756564980000002	-1.430099918	-1.497579489	-1.53006332	-1.5033665269999998	-1.491660095
SMPad1_H01(_SMP)	-1.33416375	-1.368058906	-1.3811859569999998	-1.358201402	-1.3526238	-1.381705054	-1.3458706619999998	-1.3643331580000002	-1.3691950730000002	-1.382139416	-1.392831797	-1.367013298	-1.366739856	-1.3767584309999998	-1.361345396	-1.38106719	-1.381418676	-1.487950633	-1.372560035	-1.276471513	-1.358050316	-1.367933759	-1.357308097	-1.351222001	-1.416556926	-1.385345549	-1.335266217	-1.3597877230000002	-1.3692834090000001	-1.360452744	-1.365892965	-1.35770244	-1.4783424330000001	-1.36870249	-1.3637106959999998	-1.386191717	-1.36221865	-1.353311071	-1.3691795180000002	-1.3989852569999999	-1.371449889	-1.297846065	-1.349149942	-1.408434332	-1.329786071	-0.06645896102000001	-0.1658578828	-0.40293302369999995	-0.2596602293
SMPad1_H02(_SMP)	-1.37815279	-1.379427595	-1.395593314	-1.37304146	-1.3722543719999998	-1.3695618090000001	-1.365695805	-1.3769849319999998	-1.378407364	-1.388586625	-1.398597615	-1.3868975669999999	-1.3722352180000001	-1.3902674480000001	-1.370468134	-1.3696322019999998	-1.369251749	-1.490266611	-1.380267063	-1.171116355	-1.365934116	-1.37683228	-1.3597013480000002	-1.3507371590000001	-1.430379061	-1.390917978	-1.357735161	-1.360657094	-1.373048127	-1.3681579640000001	-1.372477507	-1.3765164	-1.5249364280000002	-1.376656061	-1.3785024030000002	-1.400485507	-1.340733424	-1.355457381	-1.380989195	-1.39810317	-1.365404249	-1.078729601	-1.3479343959999999	-1.424175015	-1.3597154	0.1818178113	0.2308186911	-0.07428636686000001	0.16110518
SMPad1_H03(SMP)	-1.3978283230000002	-1.386865035	-1.403849374	-1.375258184	-1.371258404	-1.4005725340000001	-1.372442335	-1.393393219	-1.384063034	-1.4037438690000001	-1.40800819	-1.4020124630000002	-1.3838732180000002	-1.394845637	-1.38167252	-1.4047531780000002	-1.40338091	-1.5316241369999999	-1.392811878	-1.265983579	-1.382808957	-1.3879803480000001	-1.390079528	-1.374118178	-1.43838576	-1.405491254	-1.3742394709999999	-1.378089856	-1.38831156	-1.383968275	-1.392088854	-1.387742901	-1.5341588380000002	-1.3942085180000001	-1.3950833619999998	-1.41208398	-1.388066711	-1.378867003	-1.392167964	-1.415243775	-1.389825974	-1.413191211	-1.376108921	-1.4381949809999999	-1.393972332	-0.4069303964	-0.38259341560000004	-0.9567151453	-0.5839663125
SMPad1_H04(SMP)	-1.2522958709999998	-1.357441285	-1.3782219930000001	-1.344013098	-1.3472018959999998	-1.11852513	-1.340735198	-1.3605280880000001	-1.3569029519999998	-1.3733935069999998	-1.380075032	-1.312808082	-1.276213198	-1.2185603	-1.348737338	-1.24995064	-1.36995165	-1.36497874	-1.320779752	-1.306128013	-1.331794647	-1.2194785240000001	-1.325494677	-1.26801883	-1.407900181	-1.3554215980000002	-1.346196121	-1.280176598	-1.249522831	-1.349403165	-1.337620805	-1.339172978	-1.425389452	-1.357862836	-1.34265614	-1.340891909	-1.352907352	-1.345068891	-1.3480244319999999	-1.2984743090000002	-1.170474576	-1.203264868	-1.293927831	-1.2908410559999999	-1.296066961	-0.40481008960000003	-0.2045127463	-0.9763518977	-0.2801224648
SMPad1_H05(SMP)	-1.384084382	-1.367682239	-1.38959053	-1.363112827	-1.359524916	-1.3832100669999998	-1.354090837	-1.376824464	-1.3686342	-1.3849151569999998	-1.3945055769999999	-1.383635725	-1.366715251	-1.374289374	-1.36547043	-1.3831900680000002	-1.3839738959999999	-1.5064021669999998	-1.379910524	-1.024414052	-1.361772675	-1.373201572	-1.3723572569999998	-1.35569503	-1.4222940069999999	-1.384413572	-1.359079521	-1.361302658	-1.3680291980000001	-1.3661233469999998	-1.370495871	-1.369103344	-1.51740739	-1.374971018	-1.37840718	-1.3871586280000001	-1.362871625	-1.360374264	-1.37259894	-1.394696381	-1.370329071	-1.3515157759999998	-1.340328562	-1.427510914	-1.3378604509999998	-0.5387991165	-0.5009067384	-1.00143442	-0.6879451515999999
SMPad1_H06(SMP)	-1.393978247	-1.391348625	-1.406765843	-1.381382822	-1.382575232	-1.40089139	-1.370308614	-1.3826938640000002	-1.3955347059999998	-1.399947852	-1.410361658	-1.400585159	-1.383882721	-1.400597211	-1.379547105	-1.4063310830000002	-1.396666835	-1.512319137	-1.3892851880000001	-1.09877274	-1.374651811	-1.3862216669999998	-1.378333478	-1.369781617	-1.43902721	-1.401569957	-1.374027144	-1.3748361569999998	-1.384484337	-1.3795729209999998	-1.38258556	-1.389108735	-1.538658563	-1.386484597	-1.388474779	-1.4079929530000002	-1.368580155	-1.371258175	-1.3943147130000002	-1.4176854280000002	-1.383318667	-1.15623577	-1.334037592	-1.437432979	-1.3885695530000002	-0.1661905763	-0.09269414219000001	-0.38288376049999995	-0.2581109675
SMPad1_H07(SMP)	-1.3773463019999999	-1.3821565080000002	-1.4004856209999998	-1.3775847719999998	-1.374477619	-1.401589226	-1.365451709	-1.386749935	-1.386491648	-1.393904805	-1.402755715	-1.399098921	-1.385553987	-1.395861284	-1.3798787719999999	-1.405874165	-1.400855144	-1.514875241	-1.394747479	-1.15658764	-1.380396168	-1.3866059290000001	-1.38596692	-1.371857532	-1.440261414	-1.404009106	-1.3785902680000002	-1.379527289	-1.38232351	-1.379341229	-1.3903309659999998	-1.3882438380000002	-1.5325636969999998	-1.38543036	-1.390313965	-1.403689365	-1.380304686	-1.3790459	-1.387896524	-1.4146138540000002	-1.384909955	-1.111160633	-1.320960214	-1.443170181	-1.382817533	-0.40978166380000003	-0.4912306006	-0.4791200607	-0.5473793324
SMPad1_H08(SMP)	-1.360684855	-1.381294269	-1.400358794	-1.37358065	-1.368556203	-1.38944821	-1.3689696390000001	-1.3860915169999999	-1.373398834	-1.397808128	-1.4037961209999998	-1.3908405240000001	-1.3782698359999999	-1.387897856	-1.3749386469999998	-1.395456	-1.3898526469999999	-1.496821094	-1.38559324	-1.144798982	-1.365805362	-1.381551917	-1.3821764840000001	-1.3651141180000002	-1.435186591	-1.3919544640000001	-1.3630452919999998	-1.3671196019999998	-1.375920637	-1.375889025	-1.376982425	-1.380130714	-1.524153995	-1.380078146	-1.386134042	-1.398184264	-1.369407345	-1.3691351790000001	-1.377816305	-1.4046794569999999	-1.377072804	-1.147982222	-1.359020355	-1.4248816830000002	-1.371166694	-0.000161375867	-0.1235913845	-0.1975188365	-0.2086967511
SMPad1_H09(SMP)	-1.2654092909999999	-1.316835972	-1.332602956	-1.31530884	-1.313558012	-1.336218197	-1.3080624490000001	-1.328581751	-1.3198718	-1.330757557	-1.341540535	-1.32074477	-1.316386433	-1.3281306259999999	-1.313612502	-1.332650503	-1.326088438	-1.453084298	-1.33070919	-1.137828607	-1.3046427329999999	-1.321777667	-1.315547553	-1.304301867	-1.370195881	-1.336161258	-1.311445907	-1.311648416	-1.3171811009999999	-1.315606763	-1.320741861	-1.316973996	-1.394035305	-1.3225384340000002	-1.327137362	-1.338527007	-1.313612685	-1.311026357	-1.324422734	-1.344077973	-1.313866854	-1.2044494959999998	-1.2576771709999999	-1.368028826	-1.280056822	-0.587880469	-0.5610214748	-0.6521603364	-0.5467933505
SMPad1_H10(SMP)	-1.263089629	-1.3377760890000001	-1.354270047	-1.333150397	-1.333227814	-1.358130791	-1.32449178	-1.3458022980000002	-1.334635528	-1.353021354	-1.355317871	-1.3290436079999999	-1.335823085	-1.3433334119999998	-1.3341744690000001	-1.355353859	-1.3488149740000002	-1.4731212630000001	-1.34880745	-1.266377216	-1.329320628	-1.3442013030000002	-1.3425715059999999	-1.329436973	-1.3860006880000002	-1.355812263	-1.331115332	-1.333570999	-1.339228545	-1.334693062	-1.338444607	-1.339471257	-1.462948528	-1.341523485	-1.343601286	-1.3612321980000002	-1.331338533	-1.328783694	-1.342487301	-1.364193094	-1.335838776	-1.211367581	-1.3246234159999999	-1.3932179630000001	-1.333412695	-0.35380136560000003	-0.3995934723	-0.3793845687	-0.25331706589999997
SMPad1_H11(SMP)	-1.300621953	-1.2960686890000002	-1.310877753	-1.281896261	-1.278433843	-1.312120178	-1.2786768929999999	-1.305003813	-1.293568233	-1.312251675	-1.312125105	-1.307310416	-1.290242299	-1.29776437	-1.292364252	-1.304217703	-1.311266839	-1.429217393	-1.298889957	-1.091778895	-1.2912689370000001	-1.298262205	-1.2929638159999999	-1.279552563	-1.34532629	-1.31143507	-1.292999599	-1.285537999	-1.29241145	-1.288138215	-1.293720722	-1.2909124440000002	-1.448254481	-1.297275102	-1.301274094	-1.311959002	-1.2926842090000001	-1.285449719	-1.297563599	-1.323110117	-1.297871319	-1.309864243	-1.281190215	-1.349596726	-1.306233634	-0.8181679251999999	-0.7473308406	-0.9487508144	-0.4901821315
SMPad1_H12(SMP)	-1.349732528	-1.339956041	-1.360240949	-1.337003965	-1.333518497	-1.3605874009999999	-1.32672391	-1.350568812	-1.344288324	-1.357176714	-1.363504249	-1.356770924	-1.342514983	-1.350984687	-1.339405704	-1.357038723	-1.356928654	-1.4763802190000002	-1.3574701930000002	-1.234053032	-1.340409827	-1.34940851	-1.346522365	-1.333419524	-1.395702918	-1.3605513	-1.337312406	-1.336219743	-1.342549604	-1.338878909	-1.343620021	-1.3461959369999998	-1.491394365	-1.344000104	-1.35030097	-1.362870033	-1.34074438	-1.337972367	-1.3464056869999999	-1.372734128	-1.340388116	-1.26034353	-1.3333251179999999	-1.397560181	-1.352177316	-0.30948701100000003	-0.2818077863	-0.3552748079	0.002663251095
SMPad1_H13(SP)	-1.360877975	-1.359237139	-1.3750958469999999	-1.355452719	-1.356775505	-1.379450136	-1.3487553280000002	-1.36389127	-1.362785445	-1.373399007	-1.388052504	-1.375390212	-1.362137481	-1.3742825930000002	-1.35998295	-1.374922241	-1.3717906469999999	-1.494001643	-1.371014608	-1.196660145	-1.367384676	-1.3645521809999999	-1.363059725	-1.3551735280000001	-1.4254623730000002	-1.3829955840000001	-1.359035732	-1.35851223	-1.3627657380000002	-1.3646770680000002	-1.3696180119999999	-1.363016611	-1.5186521919999998	-1.365571215	-1.3715687	-1.3835994269999998	-1.360752879	-1.349463081	-1.3689883630000002	-1.392494813	-1.361083829	-1.175784344	-0.9329828472	-1.4220845869999998	-1.248763321	-1.255023037	-1.255940881	-1.292363265	-1.1633826790000001
SMPad1_H14(SP)	-1.181426515	-1.283119618	-1.307326633	-1.284347735	-1.273274835	-1.309223367	-1.263973886	-1.29222962	-1.2884851259999999	-1.300900718	-1.31093371	-1.251236147	-1.28909813	-1.291961879	-1.283169602	-1.28736827	-1.300029603	-1.4259537219999998	-1.298389905	-1.130715699	-1.29037428	-1.28461352	-1.277517835	-1.263158293	-1.338171323	-1.306903695	-1.253981045	-1.282423498	-1.289127271	-1.276628264	-1.281995494	-1.278474205	-1.3449424890000001	-1.285594537	-1.283692608	-1.309088132	-1.278925453	-1.2718898159999998	-1.288361106	-1.31157078	-1.288840977	-1.136495023	-1.244306515	-1.33184578	-1.232364858	-0.5847417119	-0.7496956156	-0.4850466022	-0.5670031492000001
SMPad1_H15(SP)	-1.233742658	-1.229341052	-1.345458923	-1.285300485	-1.331858354	-1.358385257	-1.32210729	-1.332570942	-1.332090351	-1.3435915619999999	-1.359759357	-1.322951794	-1.3364301920000001	-1.345778554	-1.334041173	-1.3527128380000002	-1.350287901	-1.46074282	-1.345742895	-1.25898718	-1.337648673	-1.33463452	-1.327298554	-1.320626748	-1.3898106609999998	-1.347921519	-1.329196945	-1.331977521	-1.336164512	-1.3326457	-1.340049943	-1.3345827609999998	-1.2363035009999999	-1.3384826090000002	-1.343538925	-1.355508289	-1.3339767409999999	-1.330805959	-1.3447876140000001	-1.357462716	-1.337454165	-1.074979706	-1.25421146	-1.383518464	-1.278287708	-0.6581454071	-0.8086991224	-0.46181302729999996	-0.8483086209
SMPp&v1A_H01(PS_CL)	-1.3234937420000001	-1.305544679	-1.319082968	-1.308451077	-1.30330296	-1.329095767	-1.2990765340000001	-1.3246545920000001	-1.305912342	-1.316447247	-1.337201928	-1.325757382	-1.3056822909999999	-1.328982671	-1.309207341	-1.3211854840000001	-1.3316929709999998	-1.444704781	-1.318877898	-1.17136493	-1.305589828	-1.3076034220000001	-1.318171763	-1.315666148	-1.3661391669999998	-1.331196281	-1.305391305	-1.3125118	-1.304460482	-1.311249023	-1.321939084	-1.316581506	-1.461455046	-1.324013962	-1.317843759	-1.334254912	-1.314582948	-1.306342616	-1.322776318	-1.347069991	-1.3094115929999999	-1.3428598390000002	-1.304412881	-1.3657843509999998	-1.3169923479999999	-1.3877597240000001	-1.41642268	-1.388614141	-1.388007205
SMPp&v1A_H02(_CRE)	-1.32292141	-1.306572123	-1.323551271	-1.314264884	-1.310340675	-1.334202028	-1.305506383	-1.320835577	-1.310129862	-1.315502	-1.338614354	-1.32331391	-1.315006869	-1.333674579	-1.3062229029999999	-1.321871827	-1.331772403	-1.4507548030000001	-1.32561952	-0.8642017415000001	-1.3043627359999999	-1.309001172	-1.317324817	-1.308651037	-1.3694877269999999	-1.331716991	-1.30303014	-1.310388815	-1.307768178	-1.3146801670000001	-1.309902683	-1.320662627	-1.4679687469999998	-1.322284885	-1.3177621309999998	-1.3356333440000001	-1.31483313	-1.307375953	-1.319248908	-1.350095295	-1.314886923	-1.3435665190000001	-1.300986113	-1.364624461	-1.3274817429999999	-1.122708321	-1.421547941	-1.3996905069999999	-1.386393148
SMPp&v1A_H03(_SMP)	-1.315434217	-1.327876055	-1.350347995	-1.325898797	-1.326775555	-1.3492364669999999	-1.322168092	-1.333412309	-1.333379253	-1.344777724	-1.3575659780000002	-1.345607723	-1.332083573	-1.343519874	-1.330179827	-1.351421204	-1.348197752	-1.429976683	-1.336247923	-1.2175101640000001	-1.327426898	-1.331917739	-1.323639171	-1.317333438	-1.38964126	-1.352037179	-1.3243167359999999	-1.325898865	-1.3350666690000002	-1.328114249	-1.336997585	-1.335585477	-1.479883581	-1.3367500909999999	-1.342178665	-1.3562729969999998	-1.3228965209999999	-1.326639513	-1.3344160409999999	-1.3615124840000001	-1.3268090540000002	-1.076453995	-1.2839334	-1.376357459	-1.306838592	-0.1396032962	-0.21413494219999998	-0.43127280659999995	-0.5413607468
SMPp&v1A_H04(_SMP)	-1.337387948	-1.312281542	-1.33698676	-1.320090666	-1.31222252	-1.33539673	-1.3086294790000002	-1.330484904	-1.304211478	-1.327062814	-1.3384679	-1.327223131	-1.310768836	-1.324592681	-1.314993722	-1.3314175940000001	-1.334790603	-1.446283042	-1.3297073609999999	-1.193276838	-1.311268763	-1.3204314659999998	-1.3238727479999999	-1.3165721540000002	-1.3675811880000002	-1.334718806	-1.312477579	-1.311232542	-1.301711676	-1.322089628	-1.318312306	-1.317437157	-1.4692410790000001	-1.327167987	-1.317623148	-1.341669458	-1.313652503	-1.3132486909999999	-1.317666756	-1.3507240059999999	-1.315554469	-1.339737427	-1.305678337	-1.368390831	-1.331655538	-1.3198205090000001	-1.413516901	-1.395392754	-1.378345427
SMPp&v1A_H05(_CL)	-1.0558011440000001	-1.231503394	-1.30865004	-1.293121245	-1.265637546	-1.307139947	-1.282565167	-1.2876348659999999	-1.30131055	-1.119623095	-1.294286874	-1.1591372629999999	-1.294962375	-1.3146483	-1.300315093	-1.277024624	-1.237747557	-1.281358556	-1.292466149	-1.24423752	-1.2033173529999999	-1.2487822659999999	-1.215691017	-1.247597383	-1.341454222	-1.2993417329999999	-1.226868789	-1.2764992179999999	-1.28343173	-1.284285631	-1.265909432	-1.247149426	-1.324450643	-1.2821528290000002	-1.299382952	-1.328603913	-1.2388927220000001	-1.265479429	-1.298142599	-1.308727765	-1.200152689	-0.9265686940000001	-1.178804412	-1.254823935	-1.019409917	-0.406203804	-0.5339526382	-0.39876512979999995	-1.16905825
SMPp&v1A_H06(_CL)	-1.311333941	-1.288911758	-1.30104638	-1.291701189	-1.287987923	-1.315013083	-1.281652638	-1.301753545	-1.289994395	-1.293336355	-1.31849848	-1.302327821	-1.283344795	-1.317336661	-1.2811520220000001	-1.296058715	-1.307347203	-1.431394668	-1.298398835	-0.9038234333	-1.288460014	-1.283413697	-1.302372659	-1.290099666	-1.35051459	-1.307354249	-1.28974666	-1.2897857640000001	-1.292419468	-1.292622917	-1.298068021	-1.296417876	-1.4571513809999999	-1.299686911	-1.299087031	-1.313592795	-1.2876468890000001	-1.289122512	-1.297725051	-1.330071193	-1.294482865	-1.324207238	-1.27276753	-1.3471043980000001	-1.295538152	-1.1909758990000001	-1.40092444	-1.378409395	-1.376529748
SMPp&v1A_H07(_CL)	-0.9728683995999999	-1.06818371	-1.044890793	-1.104488923	-1.147054924	-1.219899208	-1.199228603	-1.088855626	-1.156246506	-1.180405696	-1.280530372	-1.094974165	-1.200397443	-1.200728741	-1.157528602	-1.211077032	-1.192417985	-1.123674128	-1.1917678170000001	-1.2649335259999999	-1.180043884	-1.231953302	-1.12530152	-1.205682092	-1.25307348	-1.1755677390000001	-1.063006939	-1.201800183	-1.199742965	-1.203984028	-1.2082387959999998	-1.199694505	-1.0447922490000001	-1.223921054	-1.226867659	-1.229395341	-1.2047371409999998	-1.171205867	-1.186365447	-1.195188707	-1.0795698459999998	-1.077741927	-1.05475523	-1.169722409	-0.9118307008	-0.7310232766	-0.9766283656999999	-0.7813345698	-1.3575216380000001
SMPp&v1A_H08(_CL)	-1.3873516119999998	-1.372281251	-1.390524342	-1.369505189	-1.371137095	-1.394319251	-1.356688753	-1.376788799	-1.3658726769999998	-1.3737737	-1.393060835	-1.382216031	-1.3698385730000002	-1.38314931	-1.36503928	-1.3796186959999999	-1.386976014	-1.50648722	-1.38455164	-1.09403132	-1.3601331730000001	-1.366837665	-1.3708068619999998	-1.3643955890000001	-1.423615123	-1.386012279	-1.3628806980000001	-1.368038885	-1.358880661	-1.3706546480000001	-1.375212771	-1.37205183	-1.530837924	-1.3826424480000001	-1.374612177	-1.395498165	-1.3729166169999998	-1.367648795	-1.3849692230000001	-1.408056446	-1.371813037	-1.3976185540000001	-1.3615931730000002	-1.425217358	-1.383532155	-1.403773814	-1.47318217	-1.4502777969999998	-1.443944385
SMPp&v1A_P01(SP)	-0.8224803615999999	-0.4214230475	-0.7133916382	-0.5922354021	-0.6630420557	-0.9258830074	-0.8454953313	-0.6767383190999999	-0.7670657553	-0.7809177226	-1.120730437	-0.8912158431	-0.8808365109999999	-0.8706156727	-0.8541318975	-0.916121147	-0.8523360517	-0.7101259508	-0.8109032782	-1.360652293	-0.8142884252	-0.8176781733	-0.8189937848000001	-0.7973152904	-0.7642367476	-0.8040501287	-0.7118505801	-0.9022660131	-0.8934759134	-0.8642104351000001	-0.9394114241	-0.8678335336	-0.6939956566	-0.9480188089	-1.026520577	-0.972712481	-0.9082080848999999	-0.8356297021	-0.8039158532999999	-0.7796877555	-0.7295625306	-1.0039336840000002	-0.7504902416	-0.8869236919	-0.5455393301	-0.83359092	-0.952519531	-1.044163188	-1.044845837
SMPp&v1A_P02(SP)	-1.3533845430000002	-1.3576876119999999	-1.3764216519999999	-1.356202154	-1.355920182	-1.3711394940000001	-1.345128162	-1.355832745	-1.364393565	-1.374270625	-1.388225368	-1.373516966	-1.3588615419999999	-1.370480691	-1.357327515	-1.37709352	-1.37284393	-1.326739043	-1.36617625	-1.3808517790000001	-1.356399686	-1.354836846	-1.3516725330000001	-1.3442403530000002	-1.414589925	-1.374555259	-1.350105317	-1.348013156	-1.350410281	-1.354813351	-1.3593121609999999	-1.359113776	-1.46022628	-1.3626844280000001	-1.363037744	-1.3767631580000002	-1.340803886	-1.346535635	-1.3631512769999998	-1.387728075	-1.354894115	-1.011813254	-1.3134467029999999	-1.376636296	-1.247908486	0.009888653911	-0.09533296747000002	-0.2740385527	-0.5027998704
SMPp&v1A_P03(CL)	-0.9858282251999999	-1.023049299	-0.8928651395999999	-1.0397746209999998	-1.10594556	-1.177401399	-1.088796978	-1.003590383	-1.117879819	-1.067714159	-1.23563777	-0.9941996577	-1.149927522	-1.144186416	-1.0876658940000001	-1.123405287	-1.081308076	-1.08807762	-1.129203982	-1.370872851	-1.111418786	-1.151279786	-1.0738568929999999	-1.1148375670000001	-1.159561088	-1.103659472	-1.085988451	-1.121827922	-1.094693584	-1.106640944	-1.0815199070000001	-1.069267699	-1.014794362	-1.152906408	-1.146932895	-1.1469324220000001	-1.127335706	-1.096997722	-1.1467676279999999	-1.116795688	-1.029563257	-0.7772941336	-1.057656973	-1.0995626	-0.916276548	-0.39936554049999995	-0.4325906972	-0.5621156583	-0.8825221756999999
SMPp&v1A_P04(CL)	-1.088771668	-1.1739730959999999	-1.060216835	-1.135124924	-1.215361234	-1.244670905	-1.198583958	-1.15284775	-1.229338536	-1.223988401	-1.2410983690000001	-1.1303107909999999	-1.221350615	-1.226255475	-1.195617897	-1.222455992	-1.205642617	-1.226959396	-1.22429599	-1.297965248	-1.17592636	-1.223604878	-1.21530542	-1.206900017	-1.29550843	-1.234350107	-1.098338746	-1.215345329	-1.219357275	-1.2192115609999998	-1.198925847	-1.211417663	-0.9751194481000001	-1.23264446	-1.216965173	-1.227188328	-1.227443273	-1.2162965479999999	-1.234996677	-1.242041854	-1.121832291	-1.181532658	-1.091489138	-1.244985154	-0.9782278929000001	-0.9013651523999999	-1.037026646	-1.179137677	-1.295551412
SMPp&v1A_P05(CL)	-0.9718370445000001	-1.0111138	-1.0104063620000001	-1.002041425	-1.061685591	-1.0871371490000001	-1.030704172	-0.9995627297	-1.094918534	-1.04741236	-1.1232199840000001	-1.041372136	-1.06792481	-1.098711414	-1.04727726	-1.085755899	-1.060483773	-0.9940714153	-1.04546337	-1.304391544	-0.963448985	-1.0902925540000001	-1.040139403	-1.0579134909999999	-1.086134821	-1.081735053	-0.8675931648999999	-1.059097971	-1.066502639	-1.061061762	-1.052953205	-1.021067814	-0.6553402818	-1.07259304	-1.068871058	-1.069155203	-1.083175963	-1.064319153	-1.096171339	-1.0920175509999999	-1.045162044	-1.093118766	-1.004957677	-1.048489059	-0.9487666739	-0.9881884345999999	-1.030559387	-1.0594167270000001	-1.3768087980000001
SMPp&v1A_P06(CL)	-1.252783921	-1.299466847	-1.2924315690000001	-1.272759823	-1.2881291	-1.3206578279999999	-1.284368272	-1.293151859	-1.306885593	-1.314935858	-1.321224876	-1.309047397	-1.293787264	-1.308008715	-1.284049143	-1.320767702	-1.319580218	-1.265827222	-1.292415212	-1.3473814259999999	-1.198358557	-1.301556471	-1.28071211	-1.288577349	-1.3591718240000001	-1.320630635	-1.0950588479999999	-1.2827504779999999	-1.294389965	-1.295975138	-1.310440346	-1.282987367	-1.0256372679999999	-1.306110134	-1.310579952	-1.3165316459999998	-1.3060294209999999	-1.291660496	-1.313473514	-1.332358417	-1.292329835	-1.295540255	-1.225559504	-1.2964131209999998	-1.230268929	-1.005632179	-0.9777719704000001	-1.174251477	-1.405122442
SMPp&v1A_P07(CL)	-0.9112947787000001	-0.9434857683	-0.9349960755	-0.9414933940000001	-1.088633443	-1.099334193	-1.075133246	-0.9788070854	-1.0946785479999999	-1.06173528	-1.140007578	-1.000864827	-1.064220305	-1.062088915	-1.070999857	-1.090438053	-1.055619689	-1.006965875	-1.061555034	-1.283616002	-1.020816854	-1.092671929	-1.001107861	-1.057669213	-1.1089705570000001	-1.065653175	-0.9180002433	-1.0646793	-1.050322426	-1.065442405	-1.0623181529999999	-1.04567484	-0.7553581079	-1.088693884	-1.076276176	-1.082431185	-1.09131503	-1.0828667509999998	-1.106959125	-1.0745720090000002	-0.9958651104999999	-0.9826673864	-0.9568853419	-1.013529084	-0.8864130273	-0.653130179	-0.8830068843000001	-0.7561831774	-1.275524563
SMPp&v1A_P08(CL)	-1.1688216340000002	-1.23720698	-1.235148706	-1.225662335	-1.247160422	-1.25712489	-1.250539548	-1.246695626	-1.25944134	-1.259803685	-1.260131644	-1.244447618	-1.244752538	-1.272224066	-1.227328813	-1.264608446	-1.275705975	-1.20599939	-1.2415512359999998	-1.292943146	-1.0975106959999998	-1.2618949259999999	-1.225958339	-1.2457921379999999	-1.302402778	-1.264392386	-1.049091612	-1.229673814	-1.239402323	-1.249447312	-1.26054852	-1.253550363	-0.9763404675	-1.2460854129999999	-1.269424296	-1.262007314	-1.2553268	-1.252518112	-1.259903756	-1.275031788	-1.2418090240000002	-1.191541938	-1.115590012	-1.210352482	-1.127979965	-1.048047188	-1.069095599	-1.07507594	-1.3532818009999998
SMPp&v1A_P09(CL)	-0.9597531117	-1.037279937	-1.034082445	-1.070025788	-1.203181981	-1.24963103	-1.221581821	-1.100278238	-1.210915451	-1.203129373	-1.30799411	-1.115839315	-1.2320468	-1.220052455	-1.2022433209999999	-1.231891565	-1.2097860790000001	-1.167804114	-1.232853232	-1.3265431079999999	-1.203833108	-1.23235779	-1.145748843	-1.1884587	-1.300503893	-1.199760573	-1.107884005	-1.2229644659999999	-1.2038633109999999	-1.2142466509999998	-1.208391054	-1.2101857329999999	-1.05221206	-1.249090196	-1.234697451	-1.241638896	-1.2341483709999999	-1.201949542	-1.232952166	-1.2132509809999998	-1.108288737	-1.074930615	-1.083504456	-1.1758436159999999	-0.9057307608	-0.7540341466	-0.9883592775	-0.8453137005	-1.3904561990000002
SMPp&v1A_P10(CL)	-0.9193847576999999	-1.153026378	-1.05968327	-1.1776880379999999	-1.189312689	-1.238498735	-1.203684495	-1.131512731	-1.216743503	-1.197250806	-1.276624977	-1.080542583	-1.226521804	-1.2300360190000001	-1.1862245359999999	-1.212127584	-1.188708001	-1.201347842	-1.22685614	-1.305586566	-1.193341499	-1.232672674	-1.173929423	-1.20077042	-1.287808985	-1.211176612	-1.135125355	-1.204610307	-1.201103787	-1.223626515	-1.190498758	-1.202814452	-1.105114517	-1.224314925	-1.223503363	-1.230214787	-1.2127486379999999	-1.1981243659999998	-1.22181634	-1.235875646	-1.067115882	-1.052214244	-1.043044195	-1.199345005	-0.8855782427	-0.8718017708	-1.020295596	-1.0170987040000001	-1.362402277
SMPp&v1A_P11(CL)	-1.343965319	-1.323489324	-1.337692132	-1.325627095	-1.326970269	-1.349484712	-1.31639987	-1.331103348	-1.326224203	-1.335742093	-1.357495975	-1.3358655640000001	-1.323399562	-1.34373068	-1.322456947	-1.338554654	-1.348663036	-1.4643372319999999	-1.337794395	-1.019586552	-1.32091987	-1.325608139	-1.330142249	-1.3165382840000002	-1.387634979	-1.345205919	-1.318941012	-1.3222052	-1.314943927	-1.329016134	-1.332064172	-1.330849668	-1.4896534540000002	-1.335121334	-1.330321175	-1.344541789	-1.331179675	-1.324729642	-1.3369837359999999	-1.3630650690000001	-1.326535172	-1.3613271530000002	-1.313087347	-1.386513968	-1.3384408	-1.3860346209999999	-1.442765777	-1.413902363	-1.418593455
SMPp&v1A_P12(VLP)	-1.245071158	-1.246637809	-1.181407562	-1.224920287	-1.229600864	-1.2597035159999999	-1.23252232	-1.238269349	-1.254947748	-1.267618703	-1.27510767	-1.270430229	-1.246352747	-1.260224662	-1.233054541	-1.263176446	-1.2720841379999999	-1.353195845	-1.245083445	-1.310085704	-1.238607198	-1.252976073	-1.2518207890000002	-1.23545909	-1.289346568	-1.270487556	-1.2237243340000001	-1.239152203	-1.243719888	-1.251344599	-1.255452172	-1.233765301	-1.321599698	-1.252799747	-1.246506203	-1.263305742	-1.264025173	-1.244424059	-1.257901067	-1.28295661	-1.264990069	-1.279616963	-1.229488513	-1.290098132	-1.2429775509999998	-1.214082758	-0.9853827072	-1.2933038209999999	-1.3789866430000002
SMPp&v1A_S01(SP)	-1.350197157	-1.351690464	-1.3686674980000002	-1.335607888	-1.332581822	-1.347793723	-1.329192173	-1.33970289	-1.3693412580000002	-1.3010265909999998	-1.38059761	-1.351892576	-1.3530092169999999	-1.3707768569999998	-1.3429551469999998	-1.3755328569999998	-1.3614692769999999	-1.3964294730000002	-1.35215075	-1.419998804	-1.307870692	-1.333915517	-1.306514766	-1.305206406	-1.4065191069999998	-1.369475042	-1.3214196870000001	-1.340768377	-1.351910435	-1.340891782	-1.34520815	-1.33864579	-1.512790937	-1.3505042980000002	-1.3484314869999998	-1.36988734	-1.319538154	-1.318419251	-1.362292558	-1.3941609419999998	-1.346080401	-0.6238165193	-1.319798907	-1.40563325	-1.3185364290000001	-0.2504902872	0.03548982935	-0.358747617	-0.3425861082
SMPp&v1A_S02(SP)	-1.384968744	-1.375144809	-1.3926566409999999	-1.3781452769999998	-1.375558104	-1.397908145	-1.366942946	-1.381191826	-1.3661043869999998	-1.3861872309999999	-1.4031690630000002	-1.38398987	-1.374265435	-1.3898875480000001	-1.369224508	-1.3920159630000002	-1.395594719	-1.513714309	-1.386750909	-1.268511479	-1.3683606019999999	-1.379230374	-1.384475776	-1.365634194	-1.431270089	-1.3963249919999998	-1.365906691	-1.3723189269999998	-1.375364785	-1.377111027	-1.373647272	-1.3820900130000002	-1.534148245	-1.3890164809999999	-1.381001454	-1.3966606330000002	-1.376298505	-1.3732651519999999	-1.3822226340000001	-1.414293522	-1.3746667909999999	-1.402438712	-1.357321665	-1.4316426309999999	-1.390801797	-1.201662057	-1.485744009	-1.4610764840000001	-1.451929026
SMPp&v1A_S03(SP)	-1.3245324379999999	-1.3136481690000001	-1.323237536	-1.310197687	-1.306523806	-1.328218446	-1.29567047	-1.316140716	-1.3008013440000001	-1.316350255	-1.331577218	-1.3246968479999999	-1.304509008	-1.3175846409999998	-1.3043818390000002	-1.317078609	-1.325593502	-1.4415338659999999	-1.317835382	-1.265507519	-1.304857772	-1.305162449	-1.3125573640000001	-1.304031891	-1.364655926	-1.328036902	-1.305129378	-1.304531012	-1.30634605	-1.307075116	-1.3136989959999998	-1.308603252	-1.466270902	-1.322354538	-1.312328042	-1.32816823	-1.310709827	-1.3012917290000001	-1.315285773	-1.344068616	-1.3096589859999999	-1.3328626590000001	-1.301923776	-1.362778576	-1.315346125	-1.358022131	-1.417353057	-1.3967288180000001	-1.382067868
SMPp&v1B_H01(LH)	-1.130050354	-0.9900044677	-0.9500223235999999	-1.005473005	-1.110069308	-1.235584417	-1.175365301	-1.066757352	-1.107594264	-1.170856118	-1.269191393	-1.130214789	-1.185040163	-1.198664057	-1.175030037	-1.226004294	-1.1987378659999999	-1.112294724	-1.200643958	-1.2898960240000001	-1.080143986	-1.16666356	-1.159453655	-1.132946454	-1.243536545	-1.142701935	-1.094593807	-1.208933842	-1.16138304	-1.162459855	-1.214955133	-1.174836043	-0.9648121183	-1.237687734	-1.246994983	-1.2335011790000001	-1.2172309209999999	-1.16170512	-1.129150959	-1.130367238	-1.005678002	-1.222828174	-1.0016507609999998	-1.162386767	-0.8930436912999999	-1.2561491359999999	-1.3880636219999998	-1.2396301859999999	-1.430297111
SMPp&v1B_H02(SP)	-1.306025795	-1.293514611	-1.3008404359999999	-1.292263081	-1.288068455	-1.314120519	-1.281387389	-1.301241258	-1.283083408	-1.288616771	-1.316789918	-1.305681875	-1.292717063	-1.3097919009999999	-1.28556607	-1.291231648	-1.305477191	-1.430979953	-1.30463311	-1.275744967	-1.281388475	-1.2836118509999999	-1.2931795940000002	-1.287237839	-1.3473191569999998	-1.306696336	-1.282450534	-1.289906501	-1.293782591	-1.292618129	-1.294151912	-1.295156599	-1.4448496419999999	-1.302590472	-1.298754852	-1.31726903	-1.292366092	-1.281652099	-1.29762129	-1.329551165	-1.299078824	-1.319733757	-1.2747020409999998	-1.348385811	-1.298987482	-1.310693251	-1.403708704	-1.386617557	-1.3750738409999999
SMPp&v1B_H03(SP)	-1.3591359459999999	-1.37179141	-1.388041813	-1.3647278530000002	-1.365298451	-1.3835746359999999	-1.3576886019999999	-1.379173881	-1.37193631	-1.3829939830000002	-1.394210771	-1.38306164	-1.368232455	-1.380808724	-1.3666661869999999	-1.384697875	-1.386031994	-1.502198568	-1.385238206	-1.278891154	-1.361839255	-1.3745674159999999	-1.37884318	-1.3599577840000001	-1.4266956819999999	-1.3853573080000001	-1.3653235540000002	-1.3619026930000002	-1.370161451	-1.3699927680000001	-1.3725294730000002	-1.375017326	-1.4696952859999999	-1.377050684	-1.3797581680000002	-1.3913230090000002	-1.366566005	-1.361537259	-1.373856004	-1.4006710430000002	-1.3694149169999998	-1.165500965	-1.3550697980000002	-1.423499635	-1.382348801	-0.009219192912	-0.23280515350000003	-0.1642773533	-0.1425317814
SMPp&v1B_H04(SMP)	-1.331121639	-1.319381455	-1.337025208	-1.318315146	-1.318104427	-1.333056605	-1.304622036	-1.3228742	-1.3076964640000002	-1.338106889	-1.3376194270000001	-1.330322763	-1.320612869	-1.330663578	-1.317730249	-1.336639689	-1.341225513	-1.45384471	-1.3333649379999999	-1.310573784	-1.315221569	-1.324251108	-1.326088596	-1.31723349	-1.373076261	-1.34218473	-1.3194637809999998	-1.316355995	-1.3116479909999998	-1.3218652690000001	-1.317929538	-1.314847548	-1.4660769869999999	-1.326433771	-1.3108680190000002	-1.3377825970000001	-1.322903977	-1.312998825	-1.32411603	-1.357938994	-1.3230968	-1.3449952109999999	-1.313633372	-1.372952364	-1.3401170359999999	-1.381964367	-1.419452009	-1.4012987590000001	-1.388472353
SMPp&v1B_M01(IB)	-1.257454137	-1.225972252	-1.077994984	-1.180122818	-1.119935886	-1.296466213	-1.199093057	-1.183726375	-1.213999772	-1.233631989	-1.319630245	-1.278523284	-1.259278087	-1.269209794	-1.216295729	-1.28841545	-1.269564729	-1.236759711	-1.232919387	-1.320639484	-1.168476142	-1.293462519	-1.2515708509999999	-1.274038863	-1.266547552	-1.268833229	-1.107027164	-1.26406206	-1.222531014	-1.2557381570000001	-1.28796003	-1.24517468	-1.010079012	-1.261427042	-1.286340339	-1.27393648	-1.249459502	-1.206270227	-1.2292713020000001	-1.275228356	-1.209853769	-1.332299254	-1.205047261	-1.266669909	-1.120770531	-0.9237799172	-1.0312785309999999	-1.116162355	-1.419052156
SMPp&v1B_M02(IB)	-1.355239752	-1.350619725	-1.365284415	-1.34274751	-1.341836596	-1.3689395009999998	-1.335061348	-1.35359	-1.352294057	-1.3655895740000001	-1.374230789	-1.366157337	-1.354764335	-1.365878914	-1.346738126	-1.372531608	-1.3717832509999999	-1.482627819	-1.3645970680000001	-0.9896848940999999	-1.3472006490000001	-1.356903327	-1.354401969	-1.340314375	-1.407351596	-1.373304963	-1.3457036359999999	-1.348143425	-1.35680774	-1.34908616	-1.359906302	-1.3572889380000002	-1.469102486	-1.35900321	-1.3572494419999999	-1.373365058	-1.352932316	-1.3501023140000001	-1.357028312	-1.384094106	-1.355743156	-1.309103189	-1.3469001369999998	-1.405207884	-1.3596835669999998	-0.4024346392	-0.5397241945	-0.8737012059	-0.7408074764
SMPp&v1B_T01(ME)	-1.249843215	-1.089694349	-1.066129991	-1.089966035	-1.089738394	-1.283562332	-1.172845298	-1.107689522	-1.1749542720000001	-1.180953919	-1.336282202	-1.262487671	-1.218988417	-1.221672506	-1.179791314	-1.243774951	-1.229207645	-1.220777919	-1.16520577	-1.293294923	-1.172494788	-1.251168187	-1.184005147	-1.252318457	-1.160797008	-1.21370961	-1.1757499790000001	-1.234578188	-1.234555748	-1.210784538	-1.2720000470000001	-1.246759746	-1.215290091	-1.233125603	-1.2917638120000001	-1.259386472	-1.224988292	-1.185144062	-1.188921895	-1.213934957	-1.150812245	-1.315327341	-1.106789576	-1.263875973	-1.087485216	-1.171304891	-1.270023815	-1.344794436	-1.385728408
SMPp&v1B_T02(ME)	-1.0299982779999999	-0.9050254004	-0.8871519788	-0.9183398601	-1.036129898	-1.148105562	-1.076304521	-0.9787415570999999	-1.060147424	-1.091635345	-1.188599264	-1.0864824690000001	-1.1042885409999998	-1.087032565	-1.092308941	-1.1414309459999998	-1.125515715	-1.0719134129999999	-1.0872185779999999	-1.3561585790000001	-1.000789913	-1.064173831	-1.054954401	-1.039355391	-1.119624446	-1.089844511	-0.9899483701	-1.109181641	-1.084170681	-1.069904528	-1.143421855	-1.0946241209999998	-0.8463007490000001	-1.149620911	-1.164040487	-1.145795505	-1.137307645	-1.092754033	-1.0815664870000001	-1.057016277	-0.9987348715000001	-1.181386477	-1.003946421	-1.0963633609999999	-0.9220886779	-1.289631266	-1.364496428	-1.203951522	-1.4107501830000002
VESa1_H01(_SEZ)	-0.3843153427	-1.184021493	-1.084279228	-1.15156321	-1.2095777859999999	-1.012278344	-1.139616571	-1.0885646359999999	-1.243860285	-1.243384366	-1.210784614	-1.110297884	-1.172228421	-1.160266746	-1.1752232809999998	-1.17349993	-1.2094202109999999	-1.1118912459999999	-1.123338256	-1.3574598009999999	-1.088828902	-1.143849482	-1.154364023	-1.01205488	-1.243408477	-1.200664637	-1.138358425	-1.021558152	-1.0071770279999999	-1.15307052	-1.000080275	-1.094700569	-1.0235422220000001	-1.08063007	-0.9593033513	-0.8045285569	-1.1465642440000001	-1.144713212	-1.173624705	-1.162692766	-1.1316706440000002	-1.131915311	-1.159008059	-0.8172109748	-1.122058161	-1.323290313	-1.255460899	-1.277283465	-1.3580378309999999
VESa1_H02(_SEZ)	-0.8262952876999999	-1.291325993	-1.319071281	-1.283834651	-1.3011997309999999	-1.314817144	-1.286756372	-1.2984571329999999	-1.314542257	-1.321817326	-1.33625248	-1.313735962	-1.302248166	-1.31989459	-1.294139664	-1.3262359190000002	-1.318662795	-1.3981741669999999	-1.319660498	-1.342809481	-1.273818007	-1.302427244	-1.318839517	-1.244236739	-1.369975309	-1.3225141790000001	-1.2921039859999999	-1.295582352	-1.299281072	-1.285140695	-1.2959773890000001	-1.300668909	-1.337756938	-1.315212085	-1.315324344	-1.298988061	-1.307774777	-1.29990103	-1.298404335	-1.3344835590000002	-1.310277995	-1.3462802630000001	-1.295688132	-1.15909186	-1.3007430759999998	-1.390805386	-1.401490555	-1.384102369	-1.3928591030000002
VESa1_H03(_SEZ)	-1.348833732	-1.3352317009999999	-1.35520192	-1.334531213	-1.330103431	-1.3510417730000002	-1.324007505	-1.336381943	-1.333218131	-1.344437968	-1.3598435519999998	-1.33818385	-1.326260225	-1.352744306	-1.328265352	-1.348310168	-1.354950313	-1.473690605	-1.338557129	-0.8032252765000001	-1.32449151	-1.316514293	-1.334457124	-1.332197499	-1.396057256	-1.3519563319999999	-1.3233646609999998	-1.327747353	-1.324145661	-1.330761338	-1.32841063	-1.3371155129999999	-1.487021515	-1.328257266	-1.3371159129999999	-1.356994034	-1.331465254	-1.326731559	-1.339746983	-1.370302275	-1.336177451	-1.3672812019999998	-1.31620202	-1.387900051	-1.3498419519999998	-1.3495396169999998	-1.446560275	-1.418062486	-1.419948304
VESa1_H04(_VES)	-0.17842558050000001	-1.2547164020000001	-1.230391024	-1.2473228809999999	-1.304059452	-1.219847376	-1.2220864409999999	-1.229459293	-1.324278291	-1.341828389	-1.322043293	-1.2338035729999999	-1.2474005190000002	-1.266332453	-1.266694022	-1.313968353	-1.298322965	-1.0834441540000002	-1.263059047	-1.397342645	-1.206301129	-1.280975652	-1.256325535	-1.166268858	-1.336702951	-1.285379294	-1.2769836490000002	-1.1820259690000001	-1.139046861	-1.238934	-1.092653351	-1.2498120129999999	-1.173311623	-1.212186222	-1.106300858	-0.9361940642000001	-1.268342027	-1.264067713	-1.2704014240000001	-1.278043315	-1.233682069	-1.1961571640000002	-1.248682431	-0.7396799695	-1.218833697	-1.448653021	-1.4587316590000001	-1.442240009	-1.442946668
VESa1_H05(_VES)	-0.3825615897	-1.228220624	-1.2215460409999999	-1.188537745	-1.299391773	-1.172813371	-1.200043508	-1.213041008	-1.298477921	-1.337126459	-1.314982624	-1.195369178	-1.2321075559999999	-1.218702073	-1.230565053	-1.277227162	-1.2616606479999999	-1.093930069	-1.23492713	-1.391734199	-1.170838268	-1.204895463	-1.2615004459999999	-1.1036889970000001	-1.309217823	-1.229151327	-1.26107856	-1.149933977	-1.104613162	-1.177467275	-1.105167556	-1.222177099	-1.202935169	-1.22275275	-1.229537232	-0.9784217194	-1.218692324	-1.2710479909999999	-1.240060948	-1.242967664	-1.183621523	-1.132183766	-1.204457759	-0.8387774621999999	-1.228780299	-1.434565619	-1.415110144	-1.4230868380000001	-1.426332594
VESa1_H06(_VES)	-1.349162566	-1.33698656	-1.352833498	-1.339897513	-1.331967101	-1.3594385869999999	-1.330991724	-1.351160613	-1.3380259909999999	-1.351662526	-1.3634408709999999	-1.351891107	-1.335345246	-1.359309085	-1.337258496	-1.354985734	-1.3584076840000001	-1.477245104	-1.353045117	-1.108045893	-1.3275983690000002	-1.339741063	-1.3454428280000001	-1.3402363590000002	-1.39487052	-1.3594618369999998	-1.33243724	-1.340158577	-1.332972508	-1.342733577	-1.344126582	-1.345283935	-1.489440556	-1.347193113	-1.346013261	-1.36629254	-1.342932988	-1.3328962009999998	-1.348746796	-1.3765909090000001	-1.338570585	-1.370189373	-1.328006405	-1.391028001	-1.348664111	-1.4317996640000001	-1.444024023	-1.422906883	-1.417852383
VESa1_P01(SLP)	0.40568121119999995	-0.7283262590999999	-0.8315057120999999	-0.8060676034	-1.1594220259999999	-0.9866439434000001	-1.00956835	-0.9604335673000001	-1.038297657	-1.120299203	-1.179691604	-0.8935105326	-1.088010331	-1.004006253	-1.06465677	-1.052374964	-1.065511555	-0.8142042221	-1.045708837	-1.40622404	-0.9951599042	-0.9511791592000001	-0.9888032431999999	-0.8817829662000001	-0.9774381848999999	-1.024846451	-1.001940163	-0.8982476436	-0.9213963942	-0.9163455201	-0.8500402887	-1.000843205	-0.7580538108	-1.039429306	-1.046365236	-0.7254079391	-1.057184973	-1.13555552	-1.107397193	-0.9418236538	-0.8918682067	-1.002331812	-1.109360093	-0.08775327501	-0.9411845892	-1.316752078	-1.426899551	-1.174729699	-1.454269574
VESa1_P02(VLP)	-0.3877744011	-1.062659892	-0.9460290543000001	-1.022752815	-1.152999852	-1.244283932	-1.024889505	-1.042603562	-1.267717068	-1.154643403	-1.126285308	-1.156135075	-1.227160917	-1.26872643	-1.210719101	-1.227574111	-1.226083064	-1.224528157	-1.251414644	-1.3882911409999998	-1.184530162	-1.254269351	-1.2705246959999998	-1.179134038	-1.064695926	-1.262221455	-1.157311558	-1.201915217	-1.110048949	-1.181953482	-1.1210549140000001	-1.21740359	-1.053459186	-1.0519701129999999	-0.9583811490999999	-0.8880794873000001	-1.213068078	-1.202826818	-1.1946126940000001	-1.264610683	-1.271897585	-1.241400145	-1.269097615	-0.7816557390000001	-1.153989717	-1.453183366	-1.301567564	-1.444434772	-1.446288381
VESa1_P03(PS)	-1.31503747	-1.2892290640000001	-1.3147007990000001	-1.29632778	-1.292014477	-1.3160664420000001	-1.290906837	-1.307666257	-1.299019474	-1.309380087	-1.32521728	-1.31308863	-1.298313398	-1.31577282	-1.29759235	-1.312026167	-1.316296474	-1.4302182380000001	-1.311554836	-0.9424571489	-1.2843759829999999	-1.296568108	-1.302136744	-1.300196471	-1.349125907	-1.317314326	-1.292787573	-1.294798968	-1.286940206	-1.300962413	-1.302466622	-1.298570215	-1.4450708630000002	-1.305649294	-1.2978866390000001	-1.325421786	-1.298771197	-1.2919711790000001	-1.303527756	-1.333049798	-1.29973214	-1.330365496	-1.293432557	-1.351525591	-1.310288913	-1.382096354	-1.4013227680000002	-1.377365798	-1.370734119
VESa1_P04(PS)	-1.328208467	-1.3173000879999999	-1.335118422	-1.31988495	-1.3161513040000001	-1.336112465	-1.3112574129999999	-1.330092634	-1.322120827	-1.335387722	-1.347501916	-1.3376192759999999	-1.321771365	-1.337203305	-1.319885943	-1.338937812	-1.340676026	-1.453108056	-1.331896229	-0.8224302738	-1.309594678	-1.321034354	-1.322819838	-1.321816959	-1.3712860169999999	-1.3425818859999998	-1.315087296	-1.321099604	-1.3095526579999999	-1.3215099670000001	-1.326383158	-1.323039981	-1.4664178209999998	-1.3294657890000001	-1.317013698	-1.3467546369999999	-1.323308669	-1.315624133	-1.3321004570000001	-1.35501309	-1.325846695	-1.352329493	-1.3178036309999999	-1.369555223	-1.3348965590000001	-1.390832371	-1.427620484	-1.398623265	-1.400152284
VESa1_P05(PS)	-0.357831977	-1.131232243	-1.013877889	-1.109792548	-1.226757688	-1.1327438140000001	-1.119251901	-1.048173529	-1.251630164	-1.256866042	-1.194776707	-1.099943226	-1.161005881	-1.118708188	-1.129646512	-1.215073225	-1.187258757	-0.7588559290000001	-1.1408769440000002	-1.4034883409999999	-1.072767466	-1.190610479	-1.198843266	-1.045437003	-1.2386768	-1.1488803090000002	-1.16358496	-1.083142539	-1.0048067440000001	-1.073683322	-0.9417726209	-1.1786388540000001	-0.888067011	-1.0037712890000001	-0.9606369309999999	-0.6592627218	-1.143084204	-1.14636779	-1.163562977	-1.111167452	-1.088132575	-1.012126802	-1.181800838	-0.9637454047	-1.050640788	-1.461146558	-1.45869701	-1.4530022580000002	-1.4522687319999998
VESa1_S01(PS)	-0.8058002129	-1.239159983	-1.163612296	-1.238135016	-1.347550271	-1.266372234	-1.182117439	-1.230897313	-1.1773518809999999	-1.3496360369999998	-1.248526488	-1.1304783059999999	-1.255886566	-1.24862065	-1.219426181	-1.2983917759999999	-1.1911553529999999	-1.192936031	-1.2766575	-1.404844206	-1.1904599790000001	-1.232515822	-1.302948935	-1.158352709	-1.271144115	-1.183015182	-1.243666185	-1.18165781	-1.1144143020000001	-1.1104213790000002	-1.18937364	-1.223190241	-1.05244086	-1.1878367029999999	-1.265330616	-1.142667229	-1.107456964	-1.245892055	-1.203499932	-1.26767539	-1.26524875	-1.213673431	-1.227311757	-1.143192083	-1.250144514	-1.4584213869999998	-1.359579576	-1.449186922	-1.449684205
VESa2_H01(PLP)	-1.0094870759999999	-1.0402979509999999	-0.7892655564	-0.9872041473000001	-1.086618513	-1.196288895	-0.9612193405	-0.8968707544	-1.182831804	-1.085613801	-1.052319127	-1.0547371559999998	-1.1666487490000002	-1.1799244979999999	-1.114244691	-1.137340216	-1.124923331	-1.20426223	-1.1512226159999999	-1.331186499	-1.08105994	-1.1767712	-1.1714321109999999	-1.154623281	-1.074730011	-1.168061994	-0.9790417665000001	-1.150357858	-1.118039959	-1.116302623	-1.100702257	-1.123283807	-0.7788493318	-1.0525253159999999	-0.8978206441	-0.9650726338	-1.1584559140000001	-1.117178154	-1.183294929	-1.218503873	-1.1893402240000002	-1.197800998	-1.154463782	-1.24275772	-1.135928061	-1.394811506	-1.265653258	-1.389225525	-1.390325455
VESa2_H02(PLP)	-1.4689527080000002	-1.4497529669999998	-1.4699355859999998	-1.450818586	-1.448563795	-1.474149207	-1.442291519	-1.463171657	-1.4481943469999998	-1.4640667440000001	-1.478055972	-1.465737586	-1.445542539	-1.4720297130000002	-1.447791988	-1.465768384	-1.4717190709999999	-1.586675245	-1.462596075	-0.8338167469	-1.447418408	-1.4482175990000001	-1.456681958	-1.449725395	-1.507093994	-1.472142452	-1.447341629	-1.447334731	-1.446323394	-1.453332082	-1.459687582	-1.457454935	-1.60440084	-1.460901531	-1.4619195630000001	-1.47804558	-1.458000316	-1.451068035	-1.4607864240000001	-1.4868503240000002	-1.454030194	-1.4840645590000001	-1.4422664330000001	-1.5035199769999998	-1.465313188	-1.2724012279999999	-1.557416584	-1.52849404	-1.5329486140000002
VESa2_H03(PLP)	-0.964679457	-1.13183861	-0.9160886075	-1.054778829	-1.128280311	-1.18644768	-1.009683396	-0.9299659281999999	-1.1705827229999999	-1.145211391	-1.018984235	-1.029822741	-1.160344247	-1.139854892	-1.120880699	-1.1853993090000001	-1.163234689	-1.168525797	-1.1424559090000002	-1.335735498	-1.05418066	-1.16300395	-1.1164174009999999	-1.146677333	-1.155037952	-1.1717525640000002	-0.973374471	-1.133925242	-1.081813921	-1.076935998	-1.1103217890000001	-1.129919341	-0.7207880431	-1.0602611690000001	-0.8697322176000001	-0.9824745115000001	-1.17464838	-1.127690035	-1.173480239	-1.203104876	-1.143146593	-1.173648831	-1.115687463	-1.1679921	-1.0976810190000001	-1.3971974459999998	-1.22044276	-1.3626570390000001	-1.403479559
VESa2_H04(VLP)	-0.1487423593	-0.9765195358	-0.6607149344	-0.9208029734000001	-1.053982983	-0.9582972909999999	-0.8485833362	-0.8313600116	-1.009182107	-1.083731807	-0.844394353	-0.8279614996	-1.02487059	-0.9900852049	-0.9535149029000001	-1.000884437	-1.0047632690000001	-0.8952304937000001	-1.003914693	-1.253411147	-0.939909677	-0.9803920111	-1.022591654	-0.9593086667	-0.9910358787000001	-1.013055359	-0.9606417131999999	-0.8233727659000001	-0.8611129308	-0.8706595939	-0.7445735711	-0.949240017	-0.7939815342000001	-0.7671347004000001	-0.6740767717	-0.498568389	-0.925120362	-0.9504464870999999	-1.0086276859999999	-0.9871289557999999	-0.953395043	-0.9158221845000001	-0.9982105837	-0.5589912455	-0.976354582	-1.208622137	-1.270265045	-1.1543843390000001	-1.354722246
VESa2_H05(SLP)	-0.2411358617	-0.9992502639	-0.8936407297	-0.9551556992	-1.063788097	-1.033611511	-0.8845316181	-0.8376676540000001	-1.144824717	-1.067951295	-1.048948461	-0.9451374514	-1.0815780529999999	-1.070176773	-1.046837017	-1.07715101	-1.066353726	-0.8111613201000001	-1.052570079	-1.31815265	-1.005749587	-1.083268472	-1.0875096770000001	-1.0219515540000002	-1.044314238	-1.0867599609999998	-1.010341422	-1.003941272	-0.9478333538	-1.002115838	-0.8662116082	-1.050009967	-0.7648295825	-0.9204688788	-0.7751634901000001	-0.603820198	-1.076692455	-1.042988911	-1.103715023	-1.068205427	-1.052705461	-0.9933835434	-1.1032392340000001	-0.8949710497	-1.024674192	-1.390625627	-1.367310257	-1.3860114669999999	-1.387746809
VESa2_H06(SLP)	-0.04748160312	-1.077655784	-1.013792805	-1.068942936	-1.114449796	-1.1516734229999999	-1.050308496	-1.017604305	-1.157968885	-1.10845096	-1.120123533	-1.0770011940000002	-1.133590916	-1.145885493	-1.1199241359999998	-1.135941399	-1.124837728	-1.083463585	-1.144352412	-1.256515792	-1.103518969	-1.141808529	-1.159805497	-1.134355504	-1.162100146	-1.1642594179999999	-1.0577617320000001	-1.147030228	-1.1034363040000001	-1.110149166	-1.044224929	-1.105667056	-0.9104025564	-1.071425342	-0.9705411785	-0.8821376229000001	-1.158689173	-1.122417744	-1.158772741	-1.161225103	-1.141776126	-1.1398786440000002	-1.140670012	-0.6229250820000001	-1.102615492	-1.311867823	-1.276657021	-1.280711137	-1.349105763
VESa2_H07(SLP)	-0.01916672044	-1.1186178340000001	-1.04487137	-1.13462911	-1.148002727	-1.176807441	-1.107336442	-1.08373324	-1.2001040170000001	-1.17270452	-1.1811184909999999	-1.12915402	-1.141923262	-1.176940006	-1.154351519	-1.17682345	-1.168319725	-1.085937698	-1.171235531	-1.282009275	-1.138357323	-1.184409923	-1.195426203	-1.15007427	-1.220010636	-1.1977863640000002	-1.111342588	-1.144127869	-1.1109435890000001	-1.154975305	-1.01558564	-1.157152793	-0.9886992709	-1.096239524	-1.016175424	-0.8288628879000001	-1.180960318	-1.1507247090000001	-1.1857721479999999	-1.1997357309999999	-1.160045997	-1.13367394	-1.163314625	-0.6261830002000001	-1.111586538	-1.354133021	-1.313431975	-1.3500565519999999	-1.358209072
VESa2_H08(CL)	-0.5286420264	-1.1067242720000001	-0.9996509607999999	-1.09340844	-1.121289743	-1.144230567	-1.045434382	-1.016557422	-1.190219133	-1.148520902	-1.130694195	-1.118818661	-1.111908814	-1.140998449	-1.1265744359999998	-1.16326007	-1.16411441	-0.9819134143000001	-1.136889159	-1.286380687	-1.088051899	-1.168193393	-1.168241415	-1.126655157	-1.188037322	-1.182459509	-1.063133535	-1.118333138	-1.06567905	-1.1277522690000001	-1.0000740879999999	-1.134595473	-0.8270612552	-1.0403280240000001	-0.9340250592	-0.7586864016	-1.160537718	-1.103167629	-1.169622403	-1.173632199	-1.144796325	-1.099616245	-1.139482109	-1.074188771	-1.053906592	-1.355470261	-1.289098658	-1.3520338090000001	-1.355370835
VESa2_H09(CL)	-0.05310951334	-1.134341505	-1.008470952	-1.06757578	-1.0864312	-1.126541525	-0.9772189319	-0.9543935037000001	-1.143311902	-1.1215293309999999	-1.0763768679999999	-1.0783423490000001	-1.126419777	-1.134961265	-1.091463971	-1.1379586320000001	-1.132408168	-0.9821914621	-1.101169069	-1.279223362	-1.072483133	-1.111839355	-1.105757375	-1.0668317790000001	-1.154267663	-1.143850778	-1.038282079	-1.1067881640000001	-1.0657992379999999	-1.046737795	-1.003519686	-1.071066483	-1.018282118	-1.031951106	-0.9149975717000001	-0.8183322191	-1.1169526029999999	-1.08038912	-1.12279714	-1.154638758	-1.11739287	-1.1164126	-1.134825694	-0.6356525049	-1.079392694	-1.23374405	-1.2554134829999999	-1.200380867	-1.3563627059999999
VESa2_H10(CL)	-0.3777023768	-1.05479769	-0.9459373998999999	-0.9812637312000001	-1.018678437	-1.085604793	-0.9407088402	-0.8887419594	-1.116423239	-1.059215421	-1.0470419979999999	-1.062482336	-1.0725235229999999	-1.08615046	-1.037186112	-1.1010435840000001	-1.083765345	-0.8788323334999999	-1.045727962	-1.3252263640000002	-1.010345577	-1.090065273	-1.065574465	-1.046747076	-1.089051885	-1.11399244	-0.9582489497	-1.0685823	-1.009747666	-1.0351981209999999	-0.9782359111	-1.0110750309999998	-0.763491853	-1.0014311679999999	-0.8437277429000001	-0.7571088106	-1.08202545	-1.0204671859999999	-1.0971529770000001	-1.122611457	-1.099811697	-1.097716776	-1.092090198	-0.9625934443	-1.0441566009999999	-1.275998113	-1.182010449	-1.2316683179999999	-1.368888753
VESa2_M01(IB_LO)	-1.06347379	-1.211013354	-0.9653092501999999	-1.152870054	-1.141257092	-1.1515621090000001	-1.096419412	-1.033520852	-1.270054646	-1.217953097	-1.188941002	-1.193827913	-1.223208204	-1.2417545559999998	-1.194077178	-1.250484803	-1.26022672	-1.230561912	-1.2166586240000001	-1.3494508459999999	-1.181286297	-1.214925183	-1.217756096	-1.182760225	-1.2401740540000001	-1.24792016	-1.1703606979999999	-1.147272225	-1.089710456	-1.214994471	-1.113985786	-1.198414555	-1.154562584	-1.074323879	-0.9353720168	-0.8810783315	-1.188139599	-1.14230465	-1.245378	-1.256693171	-1.224557117	-1.199013323	-1.236678412	-1.2668360090000002	-1.26065423	-0.652873213	-0.7661878966	-0.8880655893000001	-1.0358747670000001
VESa2_P01(SLP)	0.2433211023	-0.8967827914000001	-0.9530794322	-0.8994598372	-1.081602385	-1.051776349	-0.9741161897	-0.9098083049	-1.105891839	-1.0814652120000001	-1.137175685	-0.9362508248	-1.0981412190000002	-1.0561563109999998	-1.077406001	-1.0695227459999999	-1.087782381	-0.9694326386	-1.092478039	-1.327096498	-1.032770935	-1.073774127	-1.069252777	-1.0133534709999998	-0.9929148748000001	-1.083186378	-1.0444774959999998	-0.9728985173	-0.9599515194	-1.016601065	-0.912882998	-1.016704263	-0.8050323886	-0.9979076915	-0.9210605678	-0.7361388044	-1.0858985429999999	-1.093904022	-1.116468271	-1.037674716	-0.9356064141	-0.9802198373000001	-1.055184183	-0.2557301163	-0.9902327087	-1.21112087	-1.345643896	-1.0840487509999999	-1.3731179980000001
VESa2_P02(SLP)	-1.3348007990000001	-1.327952453	-1.3409886229999999	-1.328661361	-1.3306306490000002	-1.341271972	-1.315514135	-1.330566182	-1.3273033779999999	-1.326961848	-1.346414812	-1.338870923	-1.324621325	-1.341210454	-1.318032184	-1.335677607	-1.342129135	-1.457188755	-1.334992144	-1.073424862	-1.318993737	-1.3191702779999999	-1.32931872	-1.3282904709999999	-1.3793394980000002	-1.3433611890000001	-1.320325859	-1.324481495	-1.322507855	-1.322408913	-1.327743563	-1.331585961	-1.475720809	-1.321857043	-1.325870652	-1.346170864	-1.326723187	-1.318265391	-1.335497672	-1.3585859319999998	-1.329902556	-1.3556321	-1.317138353	-1.372788375	-1.3338395109999999	-1.298694147	-1.417752431	-1.403361995	-1.410691282
VESa2_P03(SLP)	0.02328789586	-0.9861675912000001	-0.9750779632	-0.9927529343000001	-1.097714876	-1.14525282	-1.0220904929999999	-0.9688022898	-1.131749325	-1.081534229	-1.118201921	-1.030264829	-1.123190016	-1.1284164	-1.092745278	-1.112021124	-1.086071169	-1.046434583	-1.114980197	-1.303009578	-1.084042197	-1.124574827	-1.120639125	-1.097319496	-1.092690065	-1.144629407	-1.013686467	-1.115267206	-1.0820940479999999	-1.082532124	-1.0217646809999998	-1.077170398	-0.8146073748	-1.069133543	-0.9662847693000001	-0.8848258932999999	-1.143258927	-1.1014300890000002	-1.139502115	-1.1269798709999999	-1.101833255	-1.118532399	-1.135081164	-0.5920967136999999	-1.06725365	-1.2828262	-1.28930163	-1.232654402	-1.363105346
VESa2_P04(SLP)	-1.340792334	-1.337032752	-1.35449978	-1.338201145	-1.335618205	-1.356259656	-1.331333074	-1.339833349	-1.338988267	-1.344674819	-1.3673791780000002	-1.35465845	-1.3375234809999998	-1.35853936	-1.330927265	-1.350137465	-1.3549845880000002	-1.469814868	-1.347081641	-1.00613282	-1.333264427	-1.331609547	-1.342834048	-1.337458635	-1.3903989419999998	-1.355348835	-1.329089454	-1.3395821190000001	-1.337680392	-1.336058415	-1.3429268159999999	-1.345140081	-1.483166959	-1.33757662	-1.341980161	-1.358375226	-1.34135623	-1.331676982	-1.344602056	-1.371369731	-1.345178733	-1.3737169009999999	-1.324582089	-1.381239424	-1.346625895	-1.260146569	-1.431216856	-1.4099258140000002	-1.418980382
VESa2_P05(PLP)	-1.463906361	-1.453919288	-1.474203955	-1.456021044	-1.4522166719999998	-1.471872303	-1.445916566	-1.461330232	-1.4528912059999999	-1.464914015	-1.476799468	-1.466095944	-1.4525356790000001	-1.472986439	-1.448198955	-1.466184624	-1.470570529	-1.5886774940000001	-1.4699783709999998	-0.938616355	-1.448912037	-1.451937869	-1.45800981	-1.45558025	-1.50977202	-1.4708450780000002	-1.4489858969999998	-1.452686528	-1.450132196	-1.455113883	-1.4567867069999998	-1.4584622059999999	-1.605396054	-1.457716434	-1.452509733	-1.47497761	-1.455723474	-1.448551255	-1.463277436	-1.4910011680000002	-1.4593879769999998	-1.4827444680000001	-1.4471979380000002	-1.5017726809999998	-1.471488379	-1.414645366	-1.553042229	-1.52718334	-1.5298910540000001
VLPa2_H01(VLP)	-1.155709739	-1.038804061	-1.066367663	-1.030911842	-1.122807554	-1.273726841	-0.9634997801999999	-1.0572933409999998	-1.267710733	-1.090396298	-1.142194955	-1.148448315	-1.2292626359999999	-1.291220316	-1.2368706440000001	-1.205480142	-1.21483907	-1.362203534	-1.271753194	-1.37482306	-1.235308703	-1.238757814	-1.278383731	-1.229132345	-1.0678888020000001	-1.2743436879999999	-1.15682802	-1.270372173	-1.166420113	-1.234943082	-1.256020078	-1.225011603	-1.117654358	-1.138856612	-1.06866493	-1.198733599	-1.242141635	-1.210638694	-1.2544697470000001	-1.305819661	-1.324569638	-1.256957278	-1.30110462	-1.2422090890000002	-1.2191818890000001	-1.4388095859999999	-1.192198144	-1.436857171	-1.451034475
VLPa2_H02(VLP)	-1.274336112	-1.2595130540000001	-1.279240185	-1.252722432	-1.2521132240000001	-1.2688906979999999	-1.231415144	-1.250268584	-1.256980465	-1.25216382	-1.285625883	-1.25999868	-1.252269916	-1.260467675	-1.239723498	-1.270803345	-1.271148997	-1.36461881	-1.248832642	-1.3222386590000001	-1.220371157	-1.234765394	-1.260019837	-1.227490191	-1.304025031	-1.285262095	-1.232223358	-1.250724751	-1.210391653	-1.253921517	-1.250174593	-1.235623581	-1.3601043309999998	-1.241223972	-1.248835933	-1.260433871	-1.256842603	-1.228152342	-1.253665485	-1.292037447	-1.278776409	-1.30210314	-1.268684757	-1.293237771	-1.273594069	-1.355851586	-1.109836186	-1.359466719	-1.382142143
VLPa2_H03(VLP)	-1.235327197	-1.1838216609999999	-1.220429515	-1.176909158	-1.154525019	-1.224552528	-1.06923943	-1.115253096	-1.193032252	-1.0973807740000001	-1.168793457	-1.0843404	-1.2064016579999999	-1.21998926	-1.177061479	-1.218558856	-1.217729983	-1.2322549329999999	-1.19717226	-1.293347419	-1.131341769	-1.1319475490000002	-1.124339512	-1.139635903	-1.239784198	-1.2385669190000002	-1.152482463	-1.197593622	-1.048836407	-1.131866572	-1.203192013	-1.1650422059999999	-1.191644203	-1.1557472640000002	-1.066215883	-1.2148045490000001	-1.21128597	-1.181261025	-1.211218133	-1.2464007609999999	-1.241590451	-1.202631657	-1.2190906129999999	-1.1482009290000001	-1.192265035	-1.3162441409999999	-1.160568601	-1.288427674	-1.3525794169999998
VLPa2_H04(VLP)	-1.31380516	-1.230414897	-1.274246223	-1.246302981	-1.206622496	-1.280710727	-1.149590912	-1.225990682	-1.292992324	-1.171739822	-1.2465437	-1.203040289	-1.2282966229999999	-1.304551449	-1.238294493	-1.319257982	-1.309697627	-1.3994293340000001	-1.28709228	-1.36691186	-1.249808945	-1.236795287	-1.229869037	-1.239229956	-1.325764556	-1.322297061	-1.249147923	-1.280853153	-1.040966647	-1.242882347	-1.2810347420000001	-1.268121151	-1.0705869590000001	-1.279865638	-1.159313677	-1.280701369	-1.298993053	-1.273754599	-1.275787066	-1.328058217	-1.317791529	-1.310810396	-1.290575501	-1.293870927	-1.206209844	-1.421894924	-1.287928886	-1.4097269909999999	-1.435858494
VLPa2_H05(VLP)	-1.299964672	-1.241227533	-1.308337727	-1.274226025	-1.253823144	-1.305106295	-1.243449874	-1.296656687	-1.292398399	-1.17700286	-1.294370805	-1.214485055	-1.288164906	-1.305736875	-1.277765847	-1.302717404	-1.307594813	-1.368886314	-1.290303068	-1.338213205	-1.2499315229999999	-1.217184537	-1.2282582659999999	-1.238032028	-1.342760706	-1.320197429	-1.273243951	-1.292071645	-1.239799545	-1.264253736	-1.292289297	-1.284589671	-1.358072929	-1.283848884	-1.277841936	-1.3076301	-1.298774388	-1.285965974	-1.302625415	-1.336643825	-1.313984354	-1.2877929190000001	-1.2942680020000001	-1.287891908	-1.284824342	-1.3839749119999998	-1.10738945	-1.38006508	-1.4116043269999998
VLPa2_H06(VLP)	-1.300690939	-1.247779929	-1.246225064	-1.2455289090000001	-1.219093247	-1.290955606	-1.171179925	-1.256185045	-1.290109025	-1.188019151	-1.252304714	-1.194301276	-1.2695874520000001	-1.304528533	-1.247300275	-1.3054882620000001	-1.306501757	-1.369971408	-1.286872367	-1.3495099330000002	-1.25135815	-1.231038679	-1.226310038	-1.239930774	-1.315755878	-1.321473133	-1.2583896970000001	-1.28327402	-1.12212898	-1.2493335859999999	-1.286862668	-1.271272707	-1.268854137	-1.279441859	-1.2007241359999998	-1.297650032	-1.293419619	-1.280217007	-1.292473966	-1.329535834	-1.311146181	-1.2967912	-1.292107588	-1.2340936040000001	-1.281109471	-1.3921300769999998	-1.033523192	-1.3894870819999998	-1.421445963
VLPa2_H07(VLP)	-1.239277873	-1.193869073	-1.255047302	-1.213474498	-1.170960623	-1.260714885	-1.148828285	-1.23052331	-1.2338471420000001	-1.082930195	-1.200661618	-1.143810653	-1.242268038	-1.255159688	-1.196285974	-1.259450795	-1.2575048640000002	-1.319638215	-1.23740791	-1.30652582	-1.201065578	-1.160704922	-1.154215662	-1.192655523	-1.280442064	-1.2691628	-1.204625835	-1.239065658	-1.12458317	-1.188850107	-1.245227666	-1.232610444	-1.27430353	-1.218432535	-1.204590663	-1.2537654870000001	-1.244141347	-1.23725123	-1.24792466	-1.285478527	-1.269922479	-1.22397228	-1.251804257	-1.21874503	-1.254413927	-1.331805097	-0.9720013939	-1.329962284	-1.3715741030000002
VLPa2_H08(VLP)	-1.29237471	-1.26678837	-1.157608534	-1.192478743	-1.2793342429999999	-1.351292532	-1.231182198	-1.308188409	-1.340705157	-1.311834491	-1.298942931	-1.3547481609999998	-1.332907611	-1.3530761709999999	-1.315133405	-1.332827669	-1.339015075	-1.452704395	-1.339560684	-1.4056887340000002	-1.312592426	-1.3398720579999999	-1.352249159	-1.322889213	-1.272015026	-1.3697597430000001	-1.307849096	-1.331841356	-1.3135080190000001	-1.3402939440000001	-1.3437733719999998	-1.3146271840000001	-1.41848178	-1.3232418320000001	-1.3000373379999999	-1.312470625	-1.339636558	-1.31515736	-1.3380153909999999	-1.37620104	-1.36236374	-1.375137708	-1.3516867559999999	-1.374700541	-1.3551286230000001	-1.453234608	-1.14884429	-1.456635491	-1.47632864
VLPa2_H09(VLP)	-1.229277135	-1.21940386	-1.319146366	-1.2720367959999999	-1.214677355	-1.320860568	-1.152907307	-1.253702765	-1.315435262	-1.119729485	-1.251558549	-1.193908937	-1.256085167	-1.333295575	-1.261207163	-1.348265715	-1.333028485	-1.4235614909999998	-1.311772398	-1.391753436	-1.2757410040000001	-1.243402704	-1.253674517	-1.254416114	-1.352150739	-1.3491851680000002	-1.279171998	-1.316266882	-1.145651013	-1.243551791	-1.3225162609999999	-1.2938260540000002	-1.154659026	-1.275698792	-1.170514076	-1.301412397	-1.323813696	-1.30289801	-1.312698452	-1.353376475	-1.3435165480000002	-1.294624988	-1.32055278	-1.283206094	-1.212454613	-1.433737636	-1.303258695	-1.431451482	-1.446402678
VLPa2_H10(VLP)	-1.2462228709999998	-1.179864024	-1.171240714	-1.1364705940000002	-1.1132649620000001	-1.2085221640000001	-0.9143626326000001	-0.9774928782	-1.1834190629999999	-1.098858485	-1.067374518	-0.9498904518000001	-1.201781381	-1.2001854840000001	-1.153824655	-1.215242117	-1.208416311	-1.060356969	-1.145231238	-1.3773142219999999	-1.119553234	-1.130416187	-1.062645764	-1.05433816	-1.174268913	-1.2481101270000001	-1.112657507	-1.18688132	-0.9027337062	-1.070362144	-1.133893333	-1.10488311	-1.010317172	-1.043179294	-0.6924028069	-1.137882309	-1.1848723490000002	-1.137630085	-1.158793107	-1.2387028709999999	-1.247029716	-1.138757761	-1.239626398	-0.8519876939	-1.0309497890000001	-1.319417302	-1.331498395	-1.207143152	-1.435922855
VLPa2_H11(VLP)	-1.101104255	-1.213421393	-1.2249530370000001	-1.203101244	-1.226259014	-1.226496103	-1.194476087	-1.218230238	-1.25195385	-1.2053469190000001	-1.289318007	-1.247548096	-1.199916842	-1.2631387029999999	-1.2179793559999998	-1.278862696	-1.2567591390000001	-1.338833845	-1.2464648790000001	-1.3499818369999999	-1.190842173	-1.252004717	-1.292056576	-1.197774686	-1.3001424320000001	-1.284277583	-1.206849472	-1.235921247	-1.113917545	-1.25424962	-1.23956808	-1.216748502	-1.086802179	-1.271507236	-1.1762960040000001	-1.201512001	-1.26418701	-1.248509843	-1.220934347	-1.268295157	-1.269931035	-1.301080155	-1.25622809	-1.2885214759999999	-1.182294327	-1.4028501430000002	-1.263833165	-1.3975153	-1.4183468719999999
VLPa2_H12(VLP)	-1.254632484	-1.2224853070000001	-1.238659528	-1.224356805	-1.229537141	-1.263257644	-1.20847445	-1.261281904	-1.2542022259999999	-1.20967048	-1.267806533	-1.22517025	-1.242603522	-1.256607706	-1.239269451	-1.264222045	-1.269637855	-1.339108561	-1.247733499	-1.305546257	-1.2195140279999999	-1.200879883	-1.227269328	-1.208492463	-1.29691901	-1.280876671	-1.232835645	-1.247356795	-1.18018156	-1.2458272209999999	-1.254118469	-1.242617136	-1.300278381	-1.248413843	-1.2455496240000001	-1.262933692	-1.2554166	-1.242219304	-1.261461473	-1.288475627	-1.272302454	-1.272814755	-1.259203267	-1.256459423	-1.246850762	-1.344948262	-1.1277960470000001	-1.343228351	-1.3737728
VLPa2_H13(VLP)	-1.247160467	-1.158737985	-1.242806173	-1.195276419	-1.1767834	-1.234660603	-1.168315693	-1.208223414	-1.2241220990000001	-1.142085548	-1.226960022	-1.1698187290000002	-1.16872903	-1.235440739	-1.204725413	-1.239623594	-1.245697396	-1.308496407	-1.218262861	-1.295461192	-1.1877986870000001	-1.167412037	-1.187349442	-1.181630013	-1.272654646	-1.258220677	-1.197421555	-1.228445044	-1.126877232	-1.203017459	-1.224885717	-1.209230019	-1.151038639	-1.215293048	-1.160195064	-1.231508558	-1.229374229	-1.2129603629999999	-1.228724423	-1.262786776	-1.255795997	-1.243822461	-1.2395337990000002	-1.238977719	-1.143449631	-1.3287958579999999	-1.178154922	-1.323722915	-1.36682298
VLPa2_H14(VLP)	-1.183972427	-1.120521032	-1.0887039170000001	-1.0765752659999999	-1.189341322	-1.252143265	-1.131537819	-1.191169537	-1.2368248	-1.203843852	-1.1726133890000001	-1.232622991	-1.235425253	-1.242746197	-1.207947755	-1.230962374	-1.244359449	-1.315732809	-1.2275562070000001	-1.304679221	-1.201104167	-1.201839141	-1.241669926	-1.210087807	-1.1691172220000001	-1.267502978	-1.202083533	-1.230356461	-1.221518037	-1.238752638	-1.233931322	-1.218695507	-1.32465914	-1.2096818390000001	-1.229538569	-1.205579133	-1.2344341090000002	-1.19383045	-1.239869522	-1.2717449029999999	-1.2687936	-1.250926253	-1.257883743	-1.222317565	-1.255917261	-1.347206127	-1.189704845	-1.3459323369999998	-1.3729140780000002
VLPa2_H15(VLP)	-1.092907407	-1.031775758	-1.026373288	-0.9889225551999999	-1.106410262	-1.255807758	-1.00185948	-1.107070923	-1.235252199	-1.113497972	-1.1087422759999999	-1.173260823	-1.233964348	-1.2463814340000001	-1.1978532720000001	-1.16734109	-1.205310227	-1.258012234	-1.240025629	-1.3807658859999998	-1.195731455	-1.187417202	-1.280005702	-1.199846155	-1.0358143659999999	-1.258025233	-1.155805576	-1.2293412609999999	-1.218228536	-1.227883208	-1.2261419690000002	-1.204447157	-1.205898162	-1.161111587	-1.131206324	-1.151685697	-1.213817379	-1.1629279479999999	-1.229909132	-1.278988253	-1.302151516	-1.220004858	-1.2869574559999999	-1.119904963	-1.223416182	-1.426248379	-1.248558792	-1.428930759	-1.4523597330000002
VLPa2_H16(VLP)	-1.268880883	-1.245466305	-1.30587389	-1.25549174	-1.235726036	-1.294439381	-1.2246661890000001	-1.281617459	-1.281452339	-1.172920352	-1.290957883	-1.234580229	-1.275776994	-1.2800760070000001	-1.250126475	-1.277781612	-1.284518263	-1.3465801469999998	-1.27303791	-1.35726723	-1.242663912	-1.212061619	-1.252549614	-1.243766883	-1.328607605	-1.305613294	-1.237079574	-1.2719554640000001	-1.245274994	-1.256799872	-1.266537348	-1.253106769	-1.3548858780000002	-1.268103875	-1.2728659740000001	-1.293400237	-1.274060645	-1.25116397	-1.287379636	-1.31671074	-1.303433847	-1.308700632	-1.2880714070000001	-1.219439407	-1.2908143029999999	-1.394586712	-1.210367719	-1.391796553	-1.4233792809999999
VLPa2_H17(VLP)	-1.388812285	-1.370878026	-1.390664748	-1.373141399	-1.3717406159999999	-1.389117115	-1.3653950069999998	-1.3827122980000002	-1.36545359	-1.3767526019999998	-1.3972242419999998	-1.386333923	-1.372698516	-1.387888838	-1.371495057	-1.3797477230000001	-1.3853075419999998	-1.507473263	-1.3848129169999999	-1.244659371	-1.365856855	-1.370445575	-1.377698775	-1.3722622359999999	-1.4318823230000002	-1.389881579	-1.369330641	-1.3716231559999998	-1.372425891	-1.372693723	-1.374658219	-1.37436973	-1.531469595	-1.378808408	-1.3744105919999998	-1.3987898380000001	-1.3732220030000002	-1.367477059	-1.3783923809999998	-1.408285592	-1.3750526	-1.4047820119999999	-1.363850253	-1.425386915	-1.384291034	-0.7901373974	-1.48445763	-1.458278679	-1.45098498
VLPa2_H18(VLP)	-1.325265368	-1.310985456	-1.33784111	-1.29455192	-1.2961831320000001	-1.330584693	-1.287478922	-1.317795094	-1.314619433	-1.305815219	-1.343489856	-1.3224570070000001	-1.309863554	-1.323846509	-1.295976062	-1.315244279	-1.327102493	-1.4014277	-1.310034184	-1.3624810580000002	-1.2858126970000001	-1.280824047	-1.312192131	-1.291348479	-1.368340277	-1.339262343	-1.295189224	-1.3124894040000001	-1.293453375	-1.314852697	-1.311794369	-1.298910472	-1.421249345	-1.316667865	-1.31346067	-1.330620671	-1.316360964	-1.299285199	-1.325028224	-1.352579601	-1.338167257	-1.35905729	-1.321150097	-1.28913628	-1.331011137	-1.412147083	-1.193227686	-1.41152176	-1.42892119
VLPa2_H19(VLP)	-1.330460607	-1.305459303	-1.334530224	-1.295370326	-1.312538713	-1.327402787	-1.29268231	-1.31507308	-1.314288858	-1.299567369	-1.341274807	-1.307597362	-1.3118861259999999	-1.315973819	-1.301179485	-1.320610875	-1.3284927359999998	-1.410374629	-1.31470733	-1.3551426709999999	-1.288077698	-1.276966829	-1.303118257	-1.283145226	-1.367788325	-1.341821178	-1.296242695	-1.309468708	-1.287910064	-1.31109442	-1.311448967	-1.296844092	-1.419847071	-1.312957448	-1.31162509	-1.321656597	-1.314577353	-1.304268563	-1.321547649	-1.3449075780000002	-1.331496838	-1.346337366	-1.315627252	-1.342763833	-1.329863558	-1.402039174	-1.306317529	-1.398138025	-1.424597722
VLPa2_H20(VLP)	-1.4587567419999998	-1.448581469	-1.466187243	-1.4509543530000002	-1.448317345	-1.465812048	-1.4409968069999999	-1.459891976	-1.446447109	-1.462616458	-1.472066121	-1.4603749430000001	-1.4463324709999998	-1.466014111	-1.444543463	-1.461436098	-1.4676982219999999	-1.583334601	-1.462371845	-1.368281064	-1.4433773980000002	-1.4503754009999998	-1.4573078330000002	-1.44997103	-1.5046671219999999	-1.4683999509999999	-1.443785281	-1.4465814019999998	-1.444272223	-1.4515734759999999	-1.454711099	-1.45125399	-1.5979295269999998	-1.45558091	-1.448749548	-1.46968188	-1.452414933	-1.44357832	-1.4588830069999998	-1.48506346	-1.451110313	-1.475014601	-1.436597317	-1.4978956669999999	-1.4635156580000002	-1.192315794	-1.556788092	-1.5292374180000001	-1.52194781
VLPa2_H21(VLP)	-1.297604363	-1.243694097	-1.1334291920000001	-1.25054852	-1.265423275	-1.304625265	-1.203097804	-1.266122425	-1.2921289759999999	-1.204055403	-1.2462154490000001	-1.222379667	-1.293943001	-1.305279501	-1.280804847	-1.302429117	-1.310061957	-1.380120204	-1.291443906	-1.34031326	-1.2595384809999999	-1.2350938120000001	-1.260299181	-1.235807837	-1.310717905	-1.322857089	-1.272764465	-1.290708473	-1.244840131	-1.273290779	-1.294527192	-1.285114418	-1.370762099	-1.266440856	-1.2533755290000002	-1.292191424	-1.298154365	-1.269830206	-1.3020541140000002	-1.328139803	-1.310462424	-1.278419202	-1.294439662	-1.2876202829999999	-1.30866812	-1.369854747	-1.298849632	-1.374091806	-1.3972620969999998
VLPa2_H22(VLP)	-1.31109197	-1.299296386	-1.240986633	-1.276697226	-1.2785794	-1.305629335	-1.2680468390000001	-1.292178903	-1.291510195	-1.300864235	-1.320351641	-1.3091265559999998	-1.291545964	-1.302412879	-1.275253688	-1.29419361	-1.3041335059999999	-1.38851604	-1.2952543429999999	-1.347537421	-1.268346971	-1.283697431	-1.296026152	-1.278740597	-1.342395386	-1.315792056	-1.2712572420000001	-1.287506725	-1.272964937	-1.290310549	-1.28683169	-1.275051045	-1.406277583	-1.291573622	-1.294245501	-1.300674906	-1.29228329	-1.276040365	-1.300591465	-1.326838749	-1.310201143	-1.3422987030000002	-1.299483494	-1.320481045	-1.314335375	-1.3950794309999999	-1.366224818	-1.386423646	-1.412229491
VLPa2_H23(VLP)	-1.383430376	-1.350926425	-1.3709875440000001	-1.3485518840000001	-1.345370247	-1.3669703030000002	-1.3451485509999999	-1.3630399640000002	-1.343225422	-1.356116145	-1.380059945	-1.3691309580000002	-1.353735344	-1.367206018	-1.3497058690000001	-1.355518155	-1.3684564609999998	-1.489078269	-1.3614613080000002	-1.304210122	-1.340690621	-1.341936894	-1.352206351	-1.352304365	-1.410263869	-1.3666683590000002	-1.345329982	-1.347459253	-1.345864839	-1.351263884	-1.3512858840000002	-1.353492025	-1.509607309	-1.358661471	-1.352442775	-1.3813464309999999	-1.356820836	-1.343293185	-1.3569163480000002	-1.3842131009999998	-1.3502568959999999	-1.3880573230000002	-1.3475897730000002	-1.4108324069999998	-1.359407838	-0.9555680564	-1.4595439319999999	-1.432025156	-1.4344790630000002
VLPa2_H24(VLP)	-1.288214563	-1.245012236	-1.2360072709999999	-1.249693395	-1.248999402	-1.2815791909999998	-1.237565397	-1.263952781	-1.262225245	-1.212014767	-1.292241038	-1.256236202	-1.262115911	-1.271286253	-1.245029994	-1.27489468	-1.2736994179999999	-1.329452874	-1.255639695	-1.344333063	-1.2207127009999998	-1.2182861	-1.2374897459999998	-1.233988535	-1.31495699	-1.289539838	-1.232399028	-1.2618459659999999	-1.209757961	-1.25691458	-1.25496146	-1.244735228	-1.351749266	-1.260033613	-1.261399224	-1.280904042	-1.2584445709999998	-1.2441695720000001	-1.2726920990000001	-1.303609843	-1.2865082829999999	-1.298073575	-1.273675574	-1.267472423	-1.287373364	-1.348721395	-1.227425623	-1.345566737	-1.4118190990000001
VLPa2_H25(VLP)	-1.21045555	-1.177391725	-1.088133638	-1.1379041109999999	-1.159581185	-1.229357416	-1.104277545	-1.188240671	-1.213679964	-1.153124332	-1.182933605	-1.1238084609999999	-1.2033721640000001	-1.215772402	-1.178603732	-1.207741233	-1.2160602870000001	-1.2462886990000002	-1.196779234	-1.334649279	-1.142625102	-1.13603599	-1.164035041	-1.151237326	-1.243825178	-1.236937146	-1.1663371740000001	-1.199139644	-1.12735067	-1.171622295	-1.210182847	-1.183229687	-1.172944965	-1.1928378609999999	-1.1622597620000001	-1.20169023	-1.21448218	-1.189773012	-1.221670857	-1.25208452	-1.240475185	-1.204534679	-1.22846759	-1.176507977	-1.190512361	-1.341080133	-1.1259612	-1.347760241	-1.390866292
VLPa2_H26(VLP)	-1.217776967	-1.249189793	-1.00258929	-1.189477626	-1.284226812	-1.3166640859999998	-1.228258427	-1.286740504	-1.300959003	-1.274273612	-1.22616404	-1.285760935	-1.300629635	-1.309527364	-1.2773332370000001	-1.30215987	-1.310347875	-1.399641194	-1.300168491	-1.3569219559999999	-1.27240497	-1.266578248	-1.29471696	-1.270128548	-1.269889792	-1.328625919	-1.276625918	-1.295600392	-1.273122268	-1.29874502	-1.305580344	-1.284804592	-1.351617881	-1.298594525	-1.299381834	-1.285378996	-1.307850035	-1.28796574	-1.3131729079999999	-1.339173711	-1.324853593	-1.313900157	-1.308866252	-1.314271528	-1.317037233	-1.3947552840000002	-1.171901445	-1.396856678	-1.416499767
VLPa2_H27(VLP)	-1.3540287130000002	-1.339727914	-1.357204087	-1.3410093840000001	-1.336783014	-1.35056827	-1.3308991909999999	-1.351097627	-1.332038953	-1.332796534	-1.364118654	-1.352253648	-1.341188242	-1.357567085	-1.333253976	-1.330318628	-1.351863588	-1.478641189	-1.351987401	-1.279792712	-1.326952935	-1.321433157	-1.33837499	-1.341291104	-1.3987170130000002	-1.348534284	-1.335173092	-1.336187384	-1.337377772	-1.335533664	-1.3356973109999999	-1.337033155	-1.4980978930000002	-1.341835882	-1.335658247	-1.361058087	-1.3370771190000001	-1.329811576	-1.343914821	-1.370998318	-1.34187028	-1.3701261919999999	-1.333941024	-1.3927260019999999	-1.348019522	-0.8631867865	-1.4489810090000002	-1.436906129	-1.435049244
VLPa2_H28(VLP)	-1.241598281	-1.21356147	-0.9826497696	-1.151723616	-1.239496152	-1.30704135	-1.192256101	-1.281667568	-1.2906403770000001	-1.2406333040000002	-1.21039552	-1.252753154	-1.288137369	-1.303657268	-1.265160018	-1.284861032	-1.2987381709999999	-1.3914280280000002	-1.2820419379999999	-1.352349373	-1.252986578	-1.2444198290000001	-1.273762902	-1.262071518	-1.2496375	-1.318101295	-1.263093394	-1.281949429	-1.274223554	-1.279194054	-1.286815577	-1.275780798	-1.368467109	-1.275725251	-1.281935987	-1.248593254	-1.292678924	-1.264255858	-1.297255163	-1.327327291	-1.31517176	-1.296885737	-1.305589216	-1.319163243	-1.308236918	-1.3937570019999999	-1.215154382	-1.395948246	-1.4224564169999998
VLPa2_H29(VLP)	-1.187296691	-1.186181125	-1.216370844	-1.154342163	-1.149227817	-1.212285917	-1.075829691	-1.131207855	-1.184208946	-1.174682597	-1.178817099	-1.103233022	-1.183679809	-1.197528146	-1.1574010129999999	-1.1851017940000002	-1.196398464	-1.0580869609999999	-1.17386355	-1.323418026	-1.140493996	-1.153794151	-1.20668686	-1.128890076	-1.23077346	-1.225915417	-1.1655056129999999	-1.1841538440000001	-1.044386526	-1.159698911	-1.1889475440000001	-1.1624794859999998	-1.089734253	-1.16781701	-0.9762851481999999	-1.197020346	-1.184720738	-1.164780098	-1.196901666	-1.228624235	-1.238865952	-1.189923715	-1.22413472	-0.9182668633	-1.072606696	-1.287380357	-1.1945312540000002	-1.255178185	-1.382640228
VLPa2_H30(VLP)	-1.12498239	-1.125732478	-1.102514875	-1.110470528	-1.111055807	-1.175452423	-1.115767036	-1.160108682	-1.1590239070000001	-1.081847719	-1.144369632	-1.126521956	-1.145327651	-1.1590105370000001	-1.113975181	-1.134366956	-1.152516167	-1.129814322	-1.1479306809999998	-1.306358126	-1.103381592	-1.08804389	-1.16486475	-1.12847195	-1.18360156	-1.186531409	-1.135189392	-1.135297269	-1.112022714	-1.142787423	-1.148630843	-1.1458486540000001	-1.1915133470000001	-1.148634323	-1.1461021009999999	-1.158514714	-1.158979491	-1.130793955	-1.165639625	-1.193686038	-1.196776538	-1.175701307	-1.190198139	-1.023855419	-1.111530878	-1.317655668	-1.051125232	-1.312370874	-1.363849921
VLPa2_H31(_WED)	-1.181279322	-1.1676534170000001	-1.201323877	-1.1757025159999999	-1.182369405	-1.212456758	-1.128458137	-1.173801597	-1.237395031	-1.214158099	-1.2562637429999999	-1.242290941	-1.133051909	-1.232297041	-1.188152862	-1.240882258	-1.2323312309999999	-1.273855414	-1.20716434	-1.338369589	-1.164289041	-1.226377893	-1.233731273	-1.18564063	-1.273695179	-1.255970249	-1.1746460779999999	-1.215989597	-1.108249244	-1.2100422929999999	-1.183944255	-1.181783904	-1.010098741	-1.210409455	-1.141625905	-1.158693648	-1.229613211	-1.201392893	-1.219714086	-1.261565128	-1.252955401	-1.291875299	-1.22528434	-1.207161452	-1.099912637	-1.368834216	-1.226342036	-1.3457398530000002	-1.39585723
VLPa2_H32(_SAD)	-1.407155422	-1.386871137	-1.407436275	-1.3893484919999999	-1.386593085	-1.402919356	-1.38160337	-1.3964367469999999	-1.387580215	-1.397010167	-1.4109834430000001	-1.402374688	-1.3892997480000002	-1.407307088	-1.3824177709999999	-1.398257448	-1.4071985180000002	-1.5251835619999998	-1.4017277940000001	-1.2798978559999998	-1.383123761	-1.378172178	-1.39159563	-1.388928053	-1.4450447380000002	-1.406055724	-1.384278273	-1.3866260069999998	-1.383250162	-1.387972102	-1.389712734	-1.394552559	-1.5396217	-1.3909218490000002	-1.382456839	-1.4067433969999998	-1.391119679	-1.380080741	-1.398436229	-1.426013781	-1.3923183	-1.419236102	-1.381316681	-1.4417657080000001	-1.401135917	-1.016825831	-1.494834825	-1.466101017	-1.4705424790000001
VLPa2_H33(_SAD)	-1.3880575590000002	-1.3810103409999999	-1.390469381	-1.376507626	-1.376364465	-1.38836093	-1.370259365	-1.382822721	-1.3667431230000002	-1.3866782119999999	-1.393285792	-1.38978262	-1.378454651	-1.393525695	-1.3654551480000001	-1.3853326369999999	-1.3914528659999998	-1.509730815	-1.3912323830000002	-1.233216017	-1.3657541659999999	-1.3740224680000002	-1.38513968	-1.377233925	-1.429508239	-1.392557331	-1.367350134	-1.374801551	-1.371150752	-1.37902614	-1.378546256	-1.378958277	-1.5204480280000001	-1.380393275	-1.370549061	-1.3959156259999999	-1.377413059	-1.367296843	-1.387211479	-1.414290768	-1.3805726390000002	-1.401492739	-1.3642526819999998	-1.4233300880000002	-1.392600261	-1.223381312	-1.464718461	-1.443994286	-1.4529918030000002
VLPa2_H34(_PS)	-1.324302471	-1.253646522	-1.3260772090000001	-1.281091556	-1.235353767	-1.313283709	-1.213474685	-1.289198098	-1.315276173	-1.1785985490000002	-1.286029839	-1.217664149	-1.304628134	-1.319850949	-1.266506269	-1.32831094	-1.323252503	-1.41082962	-1.304622564	-1.360886157	-1.264774549	-1.224265126	-1.229743706	-1.254643405	-1.3520971919999998	-1.332321586	-1.285523087	-1.305511428	-1.2608315970000001	-1.254797773	-1.3084904	-1.290854562	-1.366721778	-1.292337641	-1.278534745	-1.316045915	-1.315162557	-1.286117672	-1.3178399440000002	-1.344681842	-1.317632655	-1.299044695	-1.3108447509999999	-1.331966567	-1.320928445	-1.393520488	-1.4145695919999999	-1.397041441	-1.410549804
VLPa2_P01(VLP)	-1.446557834	-1.43119748	-1.4491328019999998	-1.433607672	-1.4256094190000002	-1.450358236	-1.422231051	-1.443851547	-1.423446744	-1.4423384469999998	-1.453845984	-1.442928833	-1.42370634	-1.4465079619999999	-1.4251273269999998	-1.44168422	-1.4427702969999998	-1.5633942619999999	-1.442050239	-1.142341991	-1.4214200330000002	-1.417096846	-1.439552131	-1.430771684	-1.484416978	-1.447739937	-1.428099864	-1.428053077	-1.426020475	-1.432903265	-1.433655746	-1.433845045	-1.582036873	-1.4396216119999998	-1.432002913	-1.451396986	-1.432666402	-1.424346452	-1.4356618780000001	-1.467267572	-1.432350976	-1.45679257	-1.414642169	-1.483163693	-1.4406670480000001	-0.7846414743000001	-1.538035244	-1.50659483	-1.508193481
VLPa2_T01(SADi)	-0.9430840615	-1.172875034	-1.19784974	-1.153068125	-1.244825127	-1.267654615	-1.08019966	-1.125836346	-1.31441955	-1.207982205	-1.1886261809999998	-1.161050835	-1.232657476	-1.30024092	-1.218919504	-1.343581446	-1.322683825	-1.2873297129999999	-1.3028770920000001	-1.381633555	-1.230567627	-1.249701737	-1.280617542	-1.149466532	-1.340146854	-1.311890601	-1.26868776	-1.265503099	-1.240093975	-1.18049338	-1.2552142	-1.284037111	-0.8937389512	-1.258471686	-1.112362845	-1.265860451	-1.316253334	-1.299252406	-1.227842991	-1.336728294	-1.323764847	-1.268452038	-1.2718918190000001	-1.274829263	-1.017141942	-1.4425629130000002	-1.463583268	-1.4287017659999999	-1.4485372159999998
VLPa2_T02(SADi)	-0.8940765440999999	-1.234261026	-1.249594277	-1.239505219	-1.234399086	-1.281696653	-1.2053892659999998	-1.257987529	-1.312652187	-1.207188181	-1.280728332	-1.212624987	-1.286030415	-1.2994786790000001	-1.247919672	-1.325323615	-1.313487488	-1.2566347979999999	-1.294509196	-1.382303548	-1.235356122	-1.234938603	-1.261649595	-1.1897164740000001	-1.362565174	-1.312069669	-1.283312994	-1.282307074	-1.264129281	-1.239374186	-1.2671286259999999	-1.2821627420000001	-0.9151895326999999	-1.294749972	-1.2247623490000001	-1.251375887	-1.3123335040000002	-1.2868835920000001	-1.2317212709999998	-1.331584934	-1.317347255	-1.27832066	-1.27974902	-1.266575767	-1.069511683	-1.436595382	-1.456599014	-1.42569192	-1.4411061809999999
WEDa1_P01(SEZ)	-1.102829071	-1.381478595	-1.404361264	-1.3805787409999999	-1.379781559	-1.3966280009999998	-1.3766457330000001	-1.3954073580000002	-1.38687722	-1.40095604	-1.412051617	-1.4030132130000001	-1.389978573	-1.405821709	-1.376800291	-1.4068335580000002	-1.399080881	-1.478946316	-1.4001367390000001	-1.4175180530000002	-1.379932331	-1.384814395	-1.390830194	-1.3771817219999998	-1.446374279	-1.4032092180000002	-1.377304244	-1.382198565	-1.390060752	-1.389539476	-1.391698434	-1.397424875	-1.452862605	-1.395652562	-1.394094421	-1.393983791	-1.390146946	-1.377429904	-1.392331406	-1.4133746409999999	-1.3887864419999998	-1.421012231	-1.376838164	-1.407797295	-1.39098036	-1.467289419	-1.488892661	-1.456317571	-1.4593837459999999
WEDa1_P02(PLP)	-0.6470781893	-1.286931824	-1.240083475	-1.268937617	-1.283230731	-1.294898533	-1.267281626	-1.299900546	-1.24318449	-1.300239849	-1.28617041	-1.264661515	-1.296226747	-1.309913769	-1.262771057	-1.3075496979999999	-1.300637969	-1.3348876	-1.286977276	-1.331815054	-1.269331864	-1.2761758909999998	-1.2961960959999999	-1.267677562	-1.320987742	-1.2928580509999998	-1.2588792659999999	-1.278394047	-1.251108765	-1.268669003	-1.301231649	-1.281964807	-1.233473188	-1.279148669	-1.282841433	-1.2332249709999998	-1.271365668	-1.267918394	-1.288950209	-1.311027289	-1.306100718	-1.316122164	-1.300991793	-0.9978885564	-1.300222064	-1.384892854	-1.3439899080000002	-1.3779972390000002	-1.384678765
WEDa1_S01(SAD)	-0.7022572806	-1.261270777	-1.266548145	-1.274983425	-1.311166713	-1.2905290090000001	-1.2684990870000001	-1.301303589	-1.333836868	-1.347115716	-1.350878365	-1.318273482	-1.274614564	-1.328842963	-1.2976694229999999	-1.3511286569999998	-1.33668709	-1.204890907	-1.32793251	-1.38926334	-1.267431194	-1.33458213	-1.352833392	-1.228522603	-1.390676175	-1.3322889359999999	-1.311834032	-1.295686313	-1.315024328	-1.305230104	-1.272156205	-1.318020535	-0.9950321806	-1.336035823	-1.275421187	-1.247664899	-1.334320522	-1.321868443	-1.2598537570000001	-1.338230735	-1.324854127	-1.344434581	-1.285981608	-1.1837942590000001	-1.057580793	-1.450494184	-1.474551573	-1.435501359	-1.440507734
WEDa1_S02(SAD)	-0.7822604992000001	-1.194322212	-1.2427908490000001	-1.237623556	-1.252384405	-1.23827043	-1.207176583	-1.259245923	-1.2765954529999999	-1.291888962	-1.296625722	-1.273798442	-1.204772695	-1.276442934	-1.255833783	-1.290301306	-1.281794574	-1.151936357	-1.27833916	-1.310752008	-1.223210916	-1.27090314	-1.2897229	-1.162289933	-1.333322503	-1.283254843	-1.2601400740000002	-1.241095645	-1.271572253	-1.253258576	-1.211054633	-1.26759468	-0.9905744863	-1.280844327	-1.235391916	-1.26480304	-1.275092795	-1.257960776	-1.203586504	-1.293003302	-1.2638813290000002	-1.271019163	-1.2113872970000001	-1.178237155	-0.976345825	-1.372300443	-1.395636579	-1.358141743	-1.364051964
WEDa1_S03(SAD)	-1.08710749	-1.132838485	-1.1521065670000001	-1.162670829	-1.29555634	-1.2175998609999998	-1.153288474	-1.178824621	-1.278275415	-1.329957981	-1.224830512	-1.264460586	-1.166192335	-1.2760160090000001	-1.2533213109999999	-1.335067605	-1.306071998	-1.3947138330000002	-1.30958373	-1.441595366	-1.205108254	-1.316406161	-1.35918194	-1.117300919	-1.3661811259999999	-1.2905589579999999	-1.274606192	-1.219963224	-1.2686977940000002	-1.267130496	-1.180555312	-1.2779062429999999	-0.8449312724	-1.290473222	-1.14427754	-1.2425377690000001	-1.300536506	-1.303614861	-1.177720369	-1.327973549	-1.32991383	-1.268506592	-1.192897273	-1.383907174	-0.8161262855	-1.507398891	-1.523112473	-1.490961005	-1.4939715569999998
WEDa1_S04(SAD)	-1.163090275	-1.142437406	-1.313395914	-1.2631110970000001	-1.2622977770000001	-1.2471305190000002	-1.206499271	-1.293814182	-1.2896718759999999	-1.301298904	-1.312351544	-1.306550406	-1.151765559	-1.293966774	-1.278683251	-1.311116746	-1.303969702	-1.408248116	-1.309761451	-1.303201923	-1.239613537	-1.287336843	-1.293761841	-1.192564381	-1.3464329069999998	-1.307368721	-1.2832645	-1.251705197	-1.276258442	-1.288418678	-1.22751577	-1.297880238	-1.1536357529999999	-1.293823215	-1.270044488	-1.308999278	-1.299635212	-1.290168999	-1.240693431	-1.321120066	-1.30238862	-1.2916050540000001	-1.2155801940000002	-1.320086509	-0.9874602105	-1.3715232990000001	-1.372910227	-1.357221604	-1.3667406640000002
WEDa1_S05(SAD)	-1.21028236	-1.23483387	-1.228917788	-1.255476037	-1.2892748509999998	-1.278378625	-1.242928633	-1.230533195	-1.307090466	-1.3146079309999998	-1.3033201429999999	-1.2974147409999999	-1.2673191670000001	-1.297919497	-1.273644559	-1.31909973	-1.302434187	-1.414934454	-1.3049760879999999	-1.358161291	-1.25935205	-1.310162894	-1.317949559	-1.217318808	-1.358553999	-1.302161783	-1.282613486	-1.2762189590000002	-1.284965231	-1.285732939	-1.261424206	-1.288748456	-0.9481875318999999	-1.299416418	-1.205823775	-1.272130827	-1.300700791	-1.284345031	-1.250614881	-1.31864301	-1.301187044	-1.3241894859999999	-1.271776945	-1.3712328390000001	-1.025142721	-1.4243775980000002	-1.445486951	-1.4102399680000002	-1.414694523
WEDa1_S06(SAD)	-1.321974697	-1.2267236190000002	-1.3744506019999998	-1.353411419	-1.358400478	-1.3443293459999999	-1.299354654	-1.379200565	-1.3912779819999999	-1.39252687	-1.4018683490000001	-1.40086694	-1.253494726	-1.3889046280000001	-1.3659035830000001	-1.41046448	-1.400212681	-1.52556634	-1.401133608	-1.4207526209999999	-1.336783858	-1.397120869	-1.40433962	-1.288007263	-1.446236371	-1.3999505140000001	-1.375772021	-1.354228861	-1.361738951	-1.38007518	-1.313154425	-1.38137119	-1.06315599	-1.398620466	-1.3416742590000001	-1.3900748090000001	-1.3998565330000001	-1.377934246	-1.344436103	-1.415989741	-1.398320518	-1.40064218	-1.312279538	-1.450999509	-0.9962018305	-1.484952915	-1.500488964	-1.468114475	-1.482196518
WEDa1_S07(SAD)	-1.289829975	-1.225568145	-1.307006361	-1.28439909	-1.289647539	-1.2631859890000001	-1.2440443490000002	-1.297523412	-1.325075132	-1.3248172870000001	-1.356409068	-1.320623374	-1.2276854879999999	-1.312985978	-1.302630489	-1.340525767	-1.336106752	-1.46408985	-1.329798274	-1.3716530130000002	-1.260767733	-1.339287389	-1.3427943619999998	-1.21114773	-1.3819713180000002	-1.334821758	-1.300248935	-1.2711626	-1.281564956	-1.327877339	-1.247258574	-1.307027594	-0.8696902865	-1.35479718	-1.261029535	-1.320166543	-1.327487842	-1.309351324	-1.25683773	-1.342815121	-1.343630643	-1.3326362459999999	-1.243099942	-1.4075265869999998	-0.9905291001000001	-1.435764765	-1.458404665	-1.418295186	-1.430055557
WEDa1_S08(SAD)	-1.053060393	-1.280760121	-1.300046955	-1.2563376720000001	-1.274091645	-1.295186739	-1.267174797	-1.2910041270000001	-1.287649124	-1.29859483	-1.311696942	-1.292970874	-1.280005201	-1.2982625509999999	-1.274657726	-1.300849417	-1.293976434	-1.322267805	-1.299819431	-1.312959176	-1.273214702	-1.277573683	-1.283348492	-1.243199545	-1.341280587	-1.3018089	-1.278835936	-1.282769427	-1.2845774970000001	-1.27842796	-1.284288775	-1.288506765	-0.8413080829999999	-1.2886390840000002	-1.293169687	-1.297169963	-1.2848536179999999	-1.269172659	-1.256989439	-1.312544533	-1.287899006	-1.31355042	-1.2727687570000001	-1.287986252	-1.160477192	-1.370805054	-1.396121046	-1.34879732	-1.3555292419999998
WEDa1_S09(SAD)	-0.9728246327	-1.3664052690000001	-1.39275533	-1.357190825	-1.360202195	-1.3861116130000002	-1.355913132	-1.3785191019999998	-1.3759714180000002	-1.3880865390000001	-1.398663079	-1.387864261	-1.3702867930000002	-1.388497244	-1.363782499	-1.393863689	-1.387652492	-1.35794298	-1.383061198	-1.3952636440000001	-1.370586019	-1.3661904740000002	-1.373063758	-1.3533769569999998	-1.433209505	-1.38973341	-1.3636329759999999	-1.368339573	-1.3759457169999998	-1.368891956	-1.377081117	-1.3807971019999998	-1.102147678	-1.374541754	-1.3783699130000002	-1.390226215	-1.375604759	-1.356883099	-1.359512221	-1.398565579	-1.373398095	-1.408368845	-1.3633353240000001	-1.274830506	-1.241794968	-1.45729831	-1.484586821	-1.446026814	-1.451419547
WEDa1_S10(WED)	-1.283306441	-1.25583692	-1.298076431	-1.283802367	-1.255436314	-1.304777384	-1.188291229	-1.207296151	-1.285851473	-1.222441232	-1.266333337	-1.153940746	-1.30660127	-1.32049777	-1.287437035	-1.321027624	-1.32548305	-1.334153537	-1.29375435	-1.391048795	-1.2640057009999999	-1.217233691	-1.189475421	-1.189069642	-1.308640637	-1.342743569	-1.254219096	-1.3167664609999998	-1.139628615	-1.239966671	-1.305682168	-1.270597028	-0.85210853	-1.245763067	-1.101900332	-1.308874149	-1.29593716	-1.251105186	-1.275438527	-1.3195874779999999	-1.325595426	-1.273696067	-1.334207759	-1.231893768	-1.15695004	-1.359847587	-1.447584552	-1.320526806	-1.440867084
WEDa1_S11(WED)	-1.3458595309999999	-1.3507746059999999	-1.390614183	-1.3634302759999999	-1.3629237859999999	-1.386633705	-1.350840262	-1.372715678	-1.3703536219999999	-1.369863619	-1.3842841469999998	-1.37947042	-1.337209824	-1.3772580730000001	-1.3542255719999998	-1.38596041	-1.377386213	-1.4882376880000001	-1.3840767580000002	-1.38886956	-1.3622821859999998	-1.363517387	-1.3724762240000001	-1.362237079	-1.418879367	-1.385844295	-1.367628013	-1.365487725	-1.255860564	-1.367963448	-1.3702496259999999	-1.378125329	-0.773247957	-1.369844794	-1.373802421	-1.388820744	-1.371559556	-1.36002832	-1.3708645869999998	-1.3952306369999998	-1.376362215	-1.400651979	-1.360463975	-1.414881059	-1.279171112	-1.44992596	-1.472376747	-1.438766257	-1.441582551
WEDa1_S12(WED)	-1.303764633	-1.279360718	-1.3201373220000001	-1.2949035309999999	-1.299406325	-1.308055592	-1.275342451	-1.300428455	-1.2992674	-1.312218409	-1.313647319	-1.3020060709999999	-1.285582965	-1.305007265	-1.286124194	-1.310680788	-1.307828191	-1.432763768	-1.312693762	-1.3113074009999999	-1.293394073	-1.290265287	-1.304686457	-1.281846544	-1.350854108	-1.3102742509999998	-1.297190345	-1.288230113	-1.273309136	-1.295732192	-1.297224091	-1.308573411	-1.079161975	-1.294062713	-1.305441648	-1.317334926	-1.300551287	-1.287136585	-1.298877151	-1.32546888	-1.300939668	-1.328106212	-1.279495532	-1.343616956	-1.199298887	-1.3805348469999998	-1.409354252	-1.362681869	-1.3786587819999998
WEDa1_S13(WED)	-1.35832966	-1.3135988109999999	-1.384577955	-1.3405318290000001	-1.359330893	-1.358130375	-1.3460692859999999	-1.3612380919999998	-1.369110415	-1.3711050180000002	-1.3955059459999999	-1.3739871819999998	-1.311634599	-1.3777844369999999	-1.3460418230000002	-1.392024453	-1.3791971630000002	-1.4916602019999998	-1.378626005	-1.392981908	-1.3307347729999999	-1.372439147	-1.374793699	-1.330847994	-1.425647321	-1.387104506	-1.351294669	-1.355082429	-1.314255936	-1.368973756	-1.363035279	-1.355904384	-1.01710372	-1.371718161	-1.366191155	-1.3742426769999998	-1.379216695	-1.360508019	-1.349435264	-1.3931255919999999	-1.387809976	-1.408575715	-1.357046976	-1.419232413	-1.174911725	-1.46737336	-1.474848879	-1.4550195540000002	-1.4556961990000001
WEDa1_S14(WED)	-1.30627514	-1.29290571	-1.314609345	-1.291644555	-1.287459608	-1.313938028	-1.289091494	-1.302446187	-1.303236829	-1.313972806	-1.330296409	-1.315064322	-1.29766447	-1.317739004	-1.288401898	-1.320142729	-1.309066789	-1.4167959890000001	-1.317206467	-1.337034356	-1.298307814	-1.300627014	-1.30378001	-1.286298476	-1.3556635590000001	-1.315519158	-1.293403351	-1.301564349	-1.3038038809999999	-1.304349862	-1.301959592	-1.3098305559999999	-0.9778919365000001	-1.304877395	-1.310146924	-1.3282226259999999	-1.306568717	-1.288259627	-1.3010935259999998	-1.328951332	-1.302855654	-1.340482077	-1.2912050720000001	-1.347883432	-1.275288665	-1.3851042830000002	-1.4054978059999998	-1.3658656169999999	-1.373032215
WEDa1_S15(WED)	-1.275355993	-1.185655495	-1.315310906	-1.253633055	-1.286246853	-1.267499607	-1.2365989990000001	-1.295322803	-1.297566414	-1.3085047159999998	-1.327180622	-1.307686748	-1.18282152	-1.286561622	-1.277535273	-1.3199409020000001	-1.313344584	-1.444233611	-1.312510066	-1.328525735	-1.250560182	-1.308878263	-1.3159782690000001	-1.2079705040000002	-1.357939983	-1.314211112	-1.286953866	-1.252019494	-1.235715631	-1.29710587	-1.235459759	-1.299378685	-0.9996360092000001	-1.305953665	-1.269103614	-1.314173544	-1.307331193	-1.292161473	-1.245578656	-1.326504539	-1.3150528959999999	-1.2972015	-1.232423023	-1.3581019380000001	-1.007770744	-1.3988468930000002	-1.415536668	-1.380416685	-1.3957931030000001
WEDa1_S16(WED)	-1.280592122	-1.26836631	-1.294422467	-1.272445684	-1.27416597	-1.283532405	-1.250816498	-1.277683527	-1.2752358259999999	-1.287080738	-1.297636636	-1.281155723	-1.268649264	-1.2840652190000001	-1.260453793	-1.285876071	-1.280572535	-1.409365086	-1.2907078459999999	-1.283059878	-1.2724358390000001	-1.267037185	-1.275943731	-1.261198292	-1.330468567	-1.284297255	-1.2782346279999999	-1.2640177940000001	-1.27548179	-1.271347204	-1.268503178	-1.281476137	-0.9241123379999999	-1.272158505	-1.2763411679999999	-1.292295687	-1.276243136	-1.264706705	-1.269436306	-1.291909892	-1.27336206	-1.310952592	-1.262959164	-1.316811398	-1.032066758	-1.358356146	-1.385105402	-1.339922265	-1.3509087869999998
WEDa1_S17(WED)	-1.15201049	-1.25475751	-1.2313179570000001	-1.25698037	-1.287818554	-1.2771786440000001	-1.254555211	-1.241623677	-1.313574092	-1.312718646	-1.310313597	-1.308078762	-1.263789896	-1.2990621759999998	-1.281800817	-1.3350880729999999	-1.317048809	-1.418154612	-1.315941428	-1.376395635	-1.2676571220000001	-1.32258132	-1.337345398	-1.200921544	-1.3697555780000001	-1.307257371	-1.285063707	-1.2763632	-1.2157460629999999	-1.29480862	-1.2512357509999998	-1.293360321	-0.7413362633	-1.314493288	-1.209687131	-1.276424499	-1.3103329129999999	-1.295149424	-1.228196718	-1.3267710590000001	-1.327108067	-1.326479328	-1.26325848	-1.335501452	-1.041402671	-1.441537386	-1.4665490380000001	-1.4274742319999998	-1.435305406
WEDd1_E01(VNC)	-1.1395542490000001	-1.202312317	-1.222030641	-1.171626442	-1.184278747	-1.208517072	-1.168269108	-1.17594979	-1.22040904	-1.2197223940000002	-1.246069919	-1.243184445	-1.192328826	-1.217209084	-1.179068411	-1.2385628229999999	-1.219315922	-1.2748094079999999	-1.179934791	-1.333990033	-1.109872166	-1.199187615	-1.17404084	-1.171267045	-1.252452437	-1.22219124	-1.144128454	-1.197452885	-1.146809008	-1.176703772	-1.189629157	-1.156392878	-1.258318088	-1.200633826	-1.181172522	-1.2042780240000002	-1.188199756	-1.163182706	-1.206592297	-1.2363855209999999	-1.202557052	-1.282826488	-1.214915861	-1.16995256	-1.215341782	-1.15998129	-1.235767573	-1.1241041109999999	-1.308231784
WEDd1_E02(VNC)	-1.382472933	-1.373517121	-1.392630185	-1.373949064	-1.3710190969999998	-1.384799251	-1.3637367790000001	-1.381124373	-1.36889178	-1.381268109	-1.392305405	-1.382285905	-1.366741786	-1.385940728	-1.3669285219999998	-1.38154656	-1.385890455	-1.503662549	-1.381412336	-0.8964708094	-1.361192754	-1.3681791580000002	-1.375361941	-1.3715674740000001	-1.4283103940000001	-1.3886609909999998	-1.363876713	-1.3696348680000001	-1.3653124630000002	-1.3713535609999998	-1.376941208	-1.3760318759999999	-1.51880429	-1.3775663669999998	-1.3750040609999998	-1.393308507	-1.3727078959999999	-1.363741171	-1.38117836	-1.407488105	-1.373466225	-1.396659862	-1.36141415	-1.4193398730000002	-1.386010589	-1.3963616369999998	-1.473211363	-1.44228574	-1.4429186719999998
WEDd1_H01(VES)	-1.3992334990000002	-1.3708027269999998	-1.396642041	-1.3690206790000001	-1.360641896	-1.393425823	-1.369911738	-1.3857712830000002	-1.3666046930000002	-1.3919581090000002	-1.405084196	-1.393731931	-1.3710839959999999	-1.391230495	-1.371201176	-1.3926021919999998	-1.3954388219999998	-1.5155369769999998	-1.38166845	-1.165881544	-1.366406121	-1.374714253	-1.3809655769999998	-1.3759923459999999	-1.435143003	-1.393745802	-1.3662364580000002	-1.374799559	-1.370283603	-1.373177389	-1.386982568	-1.379332754	-1.529213634	-1.386908419	-1.37882534	-1.3999877719999998	-1.3807946930000001	-1.370366261	-1.387778091	-1.412910116	-1.3809012319999998	-1.41164976	-1.3710988290000001	-1.43402616	-1.388194334	-1.386458916	-1.483035116	-1.4572873119999998	-1.468004448
WEDd1_P01(PS)	-0.7577350401	-1.197762649	-1.196642237	-1.146478374	-1.174776669	-1.190955358	-1.149330452	-1.146397417	-1.224427763	-1.215789121	-1.248315089	-1.228461669	-1.172993947	-1.201107778	-1.1536118309999999	-1.2283309740000001	-1.199611975	-1.1930509059999999	-1.150017006	-1.3337975690000001	-1.10956641	-1.177132006	-1.157861146	-1.141109162	-1.2370802159999998	-1.206612831	-1.130977546	-1.1789535290000002	-1.168410523	-1.154534403	-1.161607661	-1.135263657	-1.025207962	-1.156520871	-1.175384624	-1.101376913	-1.174170624	-1.136463427	-1.1946394470000001	-1.226252509	-1.192012211	-1.27355584	-1.197557886	-1.037456103	-1.1886458640000002	-1.081524375	-1.246935651	-1.045226948	-1.316848902
WEDd1_P02(VES)	-1.321739044	-1.306476687	-1.3303107570000001	-1.308408692	-1.299982409	-1.326474841	-1.2999531359999998	-1.317350643	-1.301610333	-1.3141137390000002	-1.332276208	-1.318811306	-1.306174708	-1.3305701540000001	-1.305477407	-1.318804511	-1.3280084509999999	-1.448763803	-1.32057639	-1.051188743	-1.298842688	-1.300011985	-1.311670883	-1.3094629070000001	-1.374358896	-1.326483074	-1.296553462	-1.307119196	-1.299334643	-1.305594427	-1.310447878	-1.319267892	-1.46406527	-1.303913904	-1.309933147	-1.327250203	-1.308129695	-1.305487116	-1.324775057	-1.3477224330000002	-1.312829308	-1.3400260640000001	-1.29697466	-1.361256917	-1.315484406	-1.303352384	-1.407012146	-1.3839582419999998	-1.3953330169999998
WEDd1_P03(SEZ)	-1.3758604	-1.358456792	-1.3732739840000001	-1.360646038	-1.361809953	-1.369050053	-1.352278586	-1.36664227	-1.3518507290000001	-1.3746907430000002	-1.3794432819999998	-1.37364046	-1.355037184	-1.369244186	-1.356161392	-1.37552199	-1.3755946769999998	-1.494751565	-1.3705045009999999	-1.246288001	-1.350189333	-1.3608157330000001	-1.367398088	-1.360191979	-1.4182944530000001	-1.3843405519999998	-1.35157313	-1.3600427830000001	-1.352201102	-1.361114402	-1.367800537	-1.369567479	-1.503711169	-1.368723	-1.361621912	-1.3795064780000001	-1.3670763119999998	-1.351023114	-1.375447555	-1.393039818	-1.360149817	-1.386134108	-1.3481865830000002	-1.4092313109999999	-1.3704706290000002	-1.37230524	-1.4576827	-1.432019855	-1.4415670809999999
WEDd1_P04(PLP)	-1.38179378	-1.3661097130000002	-1.390785781	-1.3673486519999998	-1.367908431	-1.3870140180000001	-1.3622507190000002	-1.3774125869999998	-1.363046039	-1.384151598	-1.390379078	-1.380675374	-1.366877609	-1.386940459	-1.3639307369999998	-1.385148747	-1.389338826	-1.5081295069999998	-1.384549222	-1.277689977	-1.3588224269999998	-1.369438986	-1.376840535	-1.367545496	-1.4276556440000001	-1.388344882	-1.356883412	-1.3660378380000002	-1.3568547130000002	-1.365503985	-1.3725401030000002	-1.375573497	-1.5174973269999998	-1.3716810869999998	-1.3718092819999999	-1.390261973	-1.373302251	-1.3624023669999998	-1.384792821	-1.408970234	-1.374557801	-1.397589809	-1.3568459819999998	-1.421574284	-1.380877284	-1.3326504909999999	-1.4788315140000001	-1.4507311630000002	-1.47403771
WEDd1_P05(PLP)	-1.363653543	-1.3511509959999999	-1.3728072669999998	-1.3527381930000002	-1.3461854530000001	-1.374095731	-1.351709549	-1.3675182259999998	-1.3459749980000002	-1.369884157	-1.379544694	-1.3685558530000002	-1.352829202	-1.376803948	-1.349038547	-1.3781112359999999	-1.3751599509999999	-1.493805258	-1.3622074659999999	-1.109001595	-1.3505613440000002	-1.355115439	-1.36576465	-1.356018247	-1.413085706	-1.3779850269999998	-1.347742758	-1.353721095	-1.35343724	-1.352588769	-1.365341097	-1.36375404	-1.506117905	-1.365888433	-1.36155433	-1.378332347	-1.357944216	-1.353414101	-1.3705933890000002	-1.395271607	-1.363700853	-1.388193281	-1.34763393	-1.405806764	-1.366777177	-1.324139545	-1.4551711	-1.428794555	-1.434812252
WEDd1_P06(PLP)	-1.3644487159999998	-1.3575745609999998	-1.379442551	-1.3590979269999999	-1.353776302	-1.377312334	-1.352934603	-1.372296564	-1.357399068	-1.3777060190000001	-1.3875721730000001	-1.3737817559999999	-1.3540349969999999	-1.3800020480000001	-1.356591796	-1.379303414	-1.379058098	-1.495435206	-1.3701145890000002	-1.184786524	-1.35253681	-1.360042648	-1.36865061	-1.35991871	-1.418372199	-1.3803109830000002	-1.3543408430000001	-1.3625400540000001	-1.35952223	-1.35686031	-1.36939129	-1.367475227	-1.506885835	-1.3692360819999998	-1.367173131	-1.380227759	-1.362276342	-1.356285905	-1.372398943	-1.393698915	-1.3620683690000002	-1.396684506	-1.344762755	-1.409477412	-1.3648815159999999	-1.274053243	-1.455875465	-1.427081447	-1.441175039
WEDd1_P07(PLP)	-1.207234632	-1.067297619	-0.9275396723	-1.0152054190000002	-1.041639217	-1.217571152	-1.044794856	-1.020289589	-1.188796134	-1.112605326	-1.2489126190000002	-1.239056598	-1.19678122	-1.226355915	-1.092162105	-1.17857128	-1.152761361	-1.2593947509999999	-1.179627512	-1.37266851	-1.141129804	-1.20943519	-1.1653504670000001	-1.167678753	-1.099449245	-1.1786270859999999	-1.109160629	-1.194619168	-1.209222822	-1.18983551	-1.173373813	-1.152154703	-0.6613654895000001	-1.124489088	-1.154718737	-1.099084143	-1.135168122	-1.071852292	-1.205030503	-1.256812962	-1.232414492	-1.306956795	-1.212367803	-1.307368431	-1.1804791609999998	-1.093462857	-1.301911001	-1.032859495	-1.366539653
WEDd1_P08(PLP)	-0.8864391948	-1.084229973	-0.9237756476000001	-1.0166717490000001	-1.048236452	-1.227459565	-1.053782606	-1.056911675	-1.2425969079999999	-1.1496144640000001	-1.23936707	-1.214496227	-1.205688549	-1.22434179	-1.1332642259999999	-1.2053041690000001	-1.183557818	-1.168844487	-1.1733437290000002	-1.374302727	-1.135631969	-1.21587575	-1.188515998	-1.170329032	-1.110720444	-1.202845725	-1.118275074	-1.1985638159999998	-1.18616223	-1.192863169	-1.10823742	-1.166196293	-0.8803599815	-1.101564739	-1.1131607559999999	-0.9359210235	-1.142131106	-1.082287757	-1.216623966	-1.248691018	-1.211729686	-1.28564816	-1.212765406	-1.2603252109999998	-1.18206977	-1.156376894	-1.301616772	-1.112086003	-1.3627522230000002
WEDd1_P09(SAD)	-0.9576027909999999	-1.240158488	-1.252382321	-1.18975296	-1.217075772	-1.2393489420000001	-1.199622003	-1.201734273	-1.265264015	-1.26062512	-1.3029512570000001	-1.276292409	-1.235118225	-1.256430915	-1.2016082909999999	-1.27457658	-1.250039521	-1.141669786	-1.208384006	-1.36338753	-1.173161738	-1.234307825	-1.2254528	-1.1965172990000001	-1.292804296	-1.265553842	-1.1925622679999999	-1.2293228459999999	-1.245160056	-1.222561793	-1.231120752	-1.18929455	-0.9232645395	-1.230816938	-1.22199109	-1.2050911359999998	-1.2303292670000001	-1.190845476	-1.211318229	-1.285155435	-1.249234164	-1.325097408	-1.249484889	-1.29613398	-1.1504500020000001	-1.067267372	-1.293529807	-1.0149013340000002	-1.3809545909999998
WEDd1_P10(SAD)	-1.339277973	-1.330906981	-1.341159507	-1.323273104	-1.3223434379999999	-1.337908802	-1.319871359	-1.331596284	-1.3212962320000001	-1.34286184	-1.34826219	-1.33751303	-1.323451208	-1.3454509669999999	-1.32006699	-1.3460445719999998	-1.346605745	-1.461230628	-1.331223515	-1.16844852	-1.327247749	-1.327058693	-1.334117695	-1.326479022	-1.385687356	-1.34504667	-1.3164837059999999	-1.326437422	-1.324531792	-1.328788213	-1.338100869	-1.332969659	-1.474600016	-1.332121615	-1.322236233	-1.3430382730000001	-1.332403915	-1.322155303	-1.342057094	-1.36707593	-1.337411943	-1.358656536	-1.322201959	-1.3747668119999998	-1.33978268	-1.322256794	-1.421991926	-1.403918919	-1.412249935
WEDd1_P11(SAD)	-1.381579615	-1.368916912	-1.383566227	-1.3647198969999998	-1.3660240380000002	-1.3745828830000002	-1.3610325719999998	-1.371857083	-1.36011134	-1.38324509	-1.38596297	-1.3775531380000001	-1.3571193719999999	-1.3766303069999999	-1.356170536	-1.38480368	-1.380889077	-1.494468645	-1.36987566	-1.177484386	-1.3646094219999998	-1.36624679	-1.3737778930000002	-1.364917844	-1.419848407	-1.383635776	-1.356363049	-1.363398466	-1.3605222259999998	-1.3656694169999999	-1.3764471180000002	-1.372684855	-1.507884934	-1.375300505	-1.364700653	-1.384064404	-1.369612859	-1.362626689	-1.37629555	-1.39856036	-1.367738466	-1.392189237	-1.3565934769999999	-1.412119105	-1.3751391430000002	-1.103679471	-1.455601975	-1.436050614	-1.4389197130000002
WEDd1_S01(PS)	-0.9442538106	-1.256130076	-1.280880498	-1.224537456	-1.2287725459999999	-1.264714943	-1.2225230470000001	-1.2303700020000001	-1.26750153	-1.267369524	-1.306271344	-1.297446758	-1.249106085	-1.269926445	-1.23011826	-1.283885595	-1.270710588	-1.242812443	-1.227666851	-1.3694797509999999	-1.170307338	-1.251131381	-1.241448938	-1.225432562	-1.302615219	-1.280063476	-1.1991590859999999	-1.250650494	-1.2487840559999999	-1.2366341779999999	-1.245112414	-1.200144195	-1.246431651	-1.258846862	-1.246193053	-1.258381939	-1.239972751	-1.209140535	-1.2505074520000001	-1.29409505	-1.263984405	-1.334279665	-1.267683224	-1.261827016	-1.27408153	-1.156883884	-1.348631621	-1.1345480490000002	-1.379754823
WEDd1_S02(PS)	-1.231334296	-1.250966723	-1.2669149709999998	-1.219349494	-1.222293986	-1.2558861959999998	-1.210409827	-1.216354081	-1.272869215	-1.266290491	-1.298764546	-1.291991149	-1.239293618	-1.263908837	-1.224712148	-1.281696289	-1.260612227	-1.354724366	-1.221773995	-1.362615234	-1.182827678	-1.239745965	-1.215168018	-1.220046993	-1.301146182	-1.264803699	-1.1959854509999999	-1.242358116	-1.241814722	-1.221952889	-1.237268682	-1.197381952	-1.358484684	-1.250020686	-1.231008249	-1.251361282	-1.232099934	-1.196884508	-1.255652822	-1.285989269	-1.2547119420000001	-1.329366933	-1.254407635	-1.298471013	-1.268799056	-1.214541297	-1.320864407	-1.190860885	-1.354921745
[truncated: 415 more columns]
